# Supplementary material for: Triaqua­(7-oxabicyclo­[2.2.1]heptane-2,3-dicarboxyl­ato-κ3 O 2,O 3,O 7)cobalt(II) monohydrate
Source: Acta Crystallogr Sect E Struct Rep Online. 2011 Jul 23;67(Pt 8):m1119–20. doi: 10.1107/S1600536811028431 (PMC3212185; doi:10.1107/S1600536811028431)
Supplement: Supplementary file 1 [file e-67-m1119-sup1.cif]

##############################################################################
#                                                                            #
# This CIF contains the data in a paper accepted for publication in          #
# Acta Crystallographica Section E. It conforms to the requirements of       #
# Notes for Authors for Acta Crystallographica Section E, and has been       #
# peer reviewed under the auspices of the IUCr Commission on Journals.       #
#                                                                            #
# Full details of the Crystallographic Information File format               #
# are given in the paper "The Crystallographic Information File (CIF):       #
# a New Standard Archive File for Crystallography" by S. R. Hall, F. H.      #
# Allen and I. D. Brown [Acta Cryst. (1991), A47, 655-685].                  #
#                                                                            #
# The current version of the core CIF dictionary is obtainable from          #
# ftp://ftp.iucr.org/pub/cif_core.dic.                                       #
#                                                                            #
# Software is freely available for graphical display of the structure(s)     #
# in this CIF. For information consult the CIF software page                 #
# http://www.iucr.org/resources/cif/software.                                #
#                                                                            #
# This file may be used for bona fide research purposes within the           #
# scientific community so long as proper attribution is given to the journal # 
# article from which it was obtained.                                        #
#                                                                            #
##############################################################################
data_I
_audit_creation_method     SHELXL-97
_chemical_name_systematic
;
Triaqua(7-oxabicyclo[2.2.1]heptane-2,3-dicarboxylato-
\k^3^<i>O</i>^2^,<i>O</i>^3^,<i>O</i>^7^)cobalt(II) monohydrate
;
_chemical_name_common     ?
_chemical_formula_moiety     'C8 H14 Co O8, H2 O'
_chemical_formula_sum     'C8 H16 Co O9'
_chemical_formula_iupac     '[Co (C8 H8 O5) (H2 O)3], H2 O'
_chemical_formula_weight     315.14
_chemical_melting_point     ?
_symmetry_cell_setting     monoclinic
_symmetry_space_group_name_H-M     'P 21/c'
_symmetry_space_group_name_Hall     '-P 2ybc'
loop_
    _symmetry_equiv_pos_as_xyz
    'x, y, z'
    '-x, y+1/2, -z+1/2'
    '-x, -y, -z'
    'x, -y-1/2, z-1/2'
_cell_length_a     10.0965(3)
_cell_length_b     10.0208(3)
_cell_length_c     14.5893(3)
_cell_angle_alpha     90.00
_cell_angle_beta     129.1770(10)
_cell_angle_gamma     90.00
_cell_volume     1144.25(5)
_cell_formula_units_Z     4
_cell_measurement_reflns_used     8994
_cell_measurement_theta_min     2.60
_cell_measurement_theta_max     25.00
_cell_measurement_temperature     296(2)
_exptl_crystal_description     block
_exptl_crystal_colour     red
_exptl_crystal_size_max     0.24
_exptl_crystal_size_mid     0.17
_exptl_crystal_size_min     0.13
_exptl_crystal_density_diffrn     1.829
_exptl_crystal_density_meas     ?
_exptl_crystal_density_method     'not measured'
_exptl_crystal_F_000     652
_exptl_absorpt_coefficient_mu     1.540
_exptl_absorpt_correction_type     multi-scan
_exptl_absorpt_process_details     '(SADABS; Sheldrick, 1996)'
_exptl_absorpt_correction_T_min     0.745
_exptl_absorpt_correction_T_max     0.824
_exptl_special_details
;
;
_diffrn_ambient_temperature     296(2)
_diffrn_radiation_type     MoK\a
_diffrn_radiation_wavelength     0.71073
_diffrn_radiation_source     'fine-focus sealed tube'
_diffrn_radiation_monochromator     graphite
_diffrn_measurement_device_type     'Bruker SMART CCD'
_diffrn_measurement_method     \w
_diffrn_detector_area_resol_mean     ?
_diffrn_reflns_number     14892
_diffrn_reflns_av_R_equivalents     0.0211
_diffrn_reflns_av_sigmaI/netI     0.0112
_diffrn_reflns_theta_min     2.60
_diffrn_reflns_theta_max     25.00
_diffrn_reflns_theta_full     25.00
_diffrn_measured_fraction_theta_max     1.000
_diffrn_measured_fraction_theta_full     1.000
_diffrn_reflns_limit_h_min     -12
_diffrn_reflns_limit_h_max     11
_diffrn_reflns_limit_k_min     -11
_diffrn_reflns_limit_k_max     11
_diffrn_reflns_limit_l_min     -16
_diffrn_reflns_limit_l_max     17
_diffrn_standards_number     0
_diffrn_standards_interval_count     .
_diffrn_standards_interval_time     .
_diffrn_standards_decay_%     ?
_refine_special_details
;
Refinement of <i>F</i>^2^ against ALL reflections. The weighted <i>R</i>-factor
<i>wR</i> and goodness of fit <i>S</i> are based on <i>F</i>^2^, conventional
<i>R</i>-factors <i>R</i> are based on <i>F</i>, with <i>F</i> set to zero for
negative <i>F</i>^2^. The threshold expression of <i>F</i>^2^ >
\s(<i>F</i>^2^) is used only for calculating <i>R</i>-factors(gt) <i>etc</i>.
and is not relevant to the choice of reflections for refinement.
<i>R</i>-factors based on <i>F</i>^2^ are statistically about twice as large
as those based on <i>F</i>, and <i>R</i>- factors based on ALL data will be
even larger.
;
_reflns_number_total     2004
_reflns_number_gt     1861
_reflns_threshold_expression     I>2sigma(I)
_refine_ls_structure_factor_coef     Fsqd
_refine_ls_matrix_type     full
_refine_ls_R_factor_gt     0.0234
_refine_ls_wR_factor_gt     0.0627
_refine_ls_wR_factor_ref     0.0633
_refine_ls_goodness_of_fit_ref     1.078
_refine_ls_restrained_S_all     1.080
_refine_ls_number_reflns     2004
_refine_ls_number_parameters     163
_refine_ls_number_restraints     4
_refine_ls_hydrogen_treatment     constr
_refine_ls_weighting_scheme     calc
_refine_ls_weighting_details
         'calc w=1/[\s^2^(Fo^2^)+(0.0277P)^2^+1.0316P] where P=(Fo^2^+2Fc^2^)/3'
_atom_sites_solution_hydrogens     geom
_atom_sites_solution_primary     direct
_atom_sites_solution_secondary     difmap
_refine_ls_shift/su_max     0.001
_refine_ls_shift/su_mean     0.000
_refine_diff_density_max     0.279
_refine_diff_density_min     -0.299
_refine_ls_extinction_method     none
_refine_ls_extinction_coef     ?
loop_
    _atom_type_symbol
    _atom_type_description
    _atom_type_scat_dispersion_real
    _atom_type_scat_dispersion_imag
    _atom_type_scat_source
    'C' 'C' 0.0033 0.0016
                         'International Tables Vol C Tables 4.2.6.8 and 6.1.1.4'
    'H' 'H' 0.0000 0.0000
                         'International Tables Vol C Tables 4.2.6.8 and 6.1.1.4'
    'Co' 'Co' 0.3494 0.9721
                         'International Tables Vol C Tables 4.2.6.8 and 6.1.1.4'
    'O' 'O' 0.0106 0.0060
                         'International Tables Vol C Tables 4.2.6.8 and 6.1.1.4'
_computing_data_collection     'SMART (Bruker, 2004)'
_computing_cell_refinement     'SAINT (Bruker, 2004)'
_computing_data_reduction     'SAINT (Bruker, 2004)'
_computing_structure_solution     'SHELXS97 (Sheldrick, 2008)'
_computing_structure_refinement     'SHELXL97 (Sheldrick, 2008)'
_computing_molecular_graphics     'XP in SHELXTL (Sheldrick, 2008)'
_computing_publication_material     'publCIF (Westrip, 2010)'
loop_
    _atom_site_type_symbol
    _atom_site_label
    _atom_site_fract_x
    _atom_site_fract_y
    _atom_site_fract_z
    _atom_site_U_iso_or_equiv
    _atom_site_adp_type
    _atom_site_calc_flag
    _atom_site_refinement_flags
    _atom_site_occupancy
    _atom_site_symmetry_multiplicity
    _atom_site_disorder_assembly
    _atom_site_disorder_group
    Co Co1 0.75127(3) 0.93105(2) 0.50125(2) 0.01957(10) Uani d . 1 1 . .
    O O1 0.78435(19) 0.89643(14) 0.37592(12) 0.0290(3) Uani d . 1 1 . .
    O O1W 0.7237(2) 1.13465(15) 0.47074(14) 0.0427(4) Uani d . 1 1 . .
    H H1WA 0.7016 1.1781 0.4125 0.064 Uiso d RD 1 1 . .
    H H1WB 0.7586 1.1869 0.5279 0.064 Uiso d RD 1 1 . .
    O O2 0.7679(2) 0.77531(16) 0.24295(14) 0.0442(4) Uani d . 1 1 . .
    O O2W 1.01188(18) 0.94437(15) 0.63877(13) 0.0348(4) Uani d . 1 1 . .
    H H2WA 1.0847 0.9886 0.6399 0.052 Uiso d RD 1 1 . .
    H H2WB 1.0612 0.8811 0.6887 0.052 Uiso d RD 1 1 . .
    O O3 0.49581(17) 0.89349(14) 0.36612(12) 0.0281(3) Uani d . 1 1 . .
    O O3W 0.71943(19) 0.95345(14) 0.62906(13) 0.0301(3) Uani d . 1 1 . .
    H H3WA 0.6499 1.0012 0.6291 0.045 Uiso d RD 1 1 . .
    H H3WB 0.7291 0.8840 0.6664 0.045 Uiso d RD 1 1 . .
    O O4 0.3105(2) 0.79264(17) 0.19436(13) 0.0465(4) Uani d . 1 1 . .
    O O4W 1.1014(2) 0.73049(16) 0.79981(13) 0.0387(4) Uani d . 1 1 . .
    H H4WA 1.1328 0.6564 0.7907 0.058 Uiso d RD 1 1 . .
    H H4WB 0.9987 0.7184 0.7718 0.058 Uiso d RD 1 1 . .
    O O5 0.78301(16) 0.72157(12) 0.54243(11) 0.0191(3) Uani d . 1 1 . .
    C C1 0.8565(2) 0.64609(19) 0.49869(16) 0.0215(4) Uani d . 1 1 . .
    H H1A 0.9702 0.6772 0.5300 0.026 Uiso calc R 1 1 . .
    C C2 0.7198(2) 0.66254(18) 0.36363(16) 0.0206(4) Uani d . 1 1 . .
    H H2A 0.7197 0.5836 0.3239 0.025 Uiso calc R 1 1 . .
    C C3 0.5510(2) 0.66506(18) 0.34899(16) 0.0199(4) Uani d . 1 1 . .
    H H3A 0.4794 0.5884 0.3014 0.024 Uiso calc R 1 1 . .
    C C4 0.6238(2) 0.64553(19) 0.47793(16) 0.0209(4) Uani d . 1 1 . .
    H H4A 0.5468 0.6757 0.4930 0.025 Uiso calc R 1 1 . .
    C C5 0.6883(3) 0.5032(2) 0.51937(18) 0.0277(4) Uani d . 1 1 . .
    H H5A 0.6075 0.4384 0.4603 0.033 Uiso calc R 1 1 . .
    H H5B 0.7105 0.4842 0.5932 0.033 Uiso calc R 1 1 . .
    C C6 0.8554(3) 0.5040(2) 0.53581(18) 0.0276(4) Uani d . 1 1 . .
    H H6A 0.9543 0.4871 0.6174 0.033 Uiso calc R 1 1 . .
    H H6B 0.8519 0.4386 0.4853 0.033 Uiso calc R 1 1 . .
    C C7 0.7572(2) 0.7867(2) 0.32282(17) 0.0242(4) Uani d . 1 1 . .
    C C8 0.4448(2) 0.79295(19) 0.29760(16) 0.0233(4) Uani d . 1 1 . .
loop_
    _atom_site_aniso_label
    _atom_site_aniso_U_11
    _atom_site_aniso_U_22
    _atom_site_aniso_U_33
    _atom_site_aniso_U_12
    _atom_site_aniso_U_13
    _atom_site_aniso_U_23
    Co1 0.02472(16) 0.01767(16) 0.01900(16) -0.00126(9) 0.01509(13) -0.00144(9)
    O1 0.0461(9) 0.0229(7) 0.0333(8) -0.0087(6) 0.0323(7) -0.0060(6)
    O1W 0.0740(12) 0.0193(8) 0.0271(8) -0.0025(7) 0.0282(8) -0.0008(6)
    O2 0.0791(12) 0.0378(9) 0.0462(10) -0.0240(8) 0.0541(10) -0.0165(7)
    O2W 0.0263(8) 0.0363(8) 0.0347(8) -0.0067(6) 0.0159(7) 0.0062(7)
    O3 0.0255(7) 0.0237(7) 0.0278(7) 0.0043(6) 0.0133(6) -0.0037(6)
    O3W 0.0423(9) 0.0299(8) 0.0340(8) 0.0112(6) 0.0316(7) 0.0079(6)
    O4 0.0431(9) 0.0399(9) 0.0229(8) 0.0156(8) 0.0050(7) -0.0029(7)
    O4W 0.0385(9) 0.0376(9) 0.0319(8) 0.0052(7) 0.0184(7) 0.0049(7)
    O5 0.0211(6) 0.0202(7) 0.0193(6) 0.0001(5) 0.0143(5) -0.0006(5)
    C1 0.0207(9) 0.0226(10) 0.0260(10) 0.0009(8) 0.0171(8) -0.0017(8)
    C2 0.0252(10) 0.0199(9) 0.0236(9) -0.0014(7) 0.0187(8) -0.0033(7)
    C3 0.0211(9) 0.0180(9) 0.0221(9) -0.0022(7) 0.0143(8) -0.0024(7)
    C4 0.0207(9) 0.0222(9) 0.0246(9) -0.0016(8) 0.0166(8) 0.0004(8)
    C5 0.0328(11) 0.0224(10) 0.0317(11) -0.0002(8) 0.0221(10) 0.0059(8)
    C6 0.0273(10) 0.0221(10) 0.0304(10) 0.0055(8) 0.0168(9) 0.0031(8)
    C7 0.0283(10) 0.0266(10) 0.0245(10) -0.0051(8) 0.0200(9) -0.0036(8)
    C8 0.0235(10) 0.0246(10) 0.0220(10) 0.0015(8) 0.0144(9) 0.0010(8)
_geom_special_details
;
All e.s.d.'s (except the e.s.d. in the dihedral angle between two l.s. planes)
are estimated using the full covariance matrix. The cell e.s.d.'s are taken
into account individually in the estimation of e.s.d.'s in distances, angles
and torsion angles; correlations between e.s.d.'s in cell parameters are only
used when they are defined by crystal symmetry. An approximate (isotropic)
treatment of cell e.s.d.'s is used for estimating e.s.d.'s involving l.s.
planes.
;
loop_
    _geom_bond_atom_site_label_1
    _geom_bond_atom_site_label_2
    _geom_bond_site_symmetry_2
    _geom_bond_distance
    _geom_bond_publ_flag
    Co1 O3 . 2.0631(14) y
    Co1 O1W . 2.0691(15) y
    Co1 O2W . 2.0728(15) y
    Co1 O1 . 2.0849(13) y
    Co1 O3W . 2.0948(13) y
    Co1 O5 . 2.1510(13) y
    O1 C7 . 1.271(2) ?
    O1W H1WA . 0.8500 ?
    O1W H1WB . 0.8500 ?
    O2 C7 . 1.241(2) ?
    O2W H2WA . 0.8499 ?
    O2W H2WB . 0.8500 ?
    O3 C8 . 1.276(2) ?
    O3W H3WA . 0.8501 ?
    O3W H3WB . 0.8499 ?
    O4 C8 . 1.236(2) ?
    O4W H4WA . 0.8500 ?
    O4W H4WB . 0.8499 ?
    O5 C1 . 1.459(2) ?
    O5 C4 . 1.462(2) ?
    C1 C6 . 1.526(3) ?
    C1 C2 . 1.542(3) ?
    C1 H1A . 0.9800 ?
    C2 C7 . 1.526(3) ?
    C2 C3 . 1.578(2) ?
    C2 H2A . 0.9800 ?
    C3 C8 . 1.529(3) ?
    C3 C4 . 1.540(3) ?
    C3 H3A . 0.9800 ?
    C4 C5 . 1.526(3) ?
    C4 H4A . 0.9800 ?
    C5 C6 . 1.547(3) ?
    C5 H5A . 0.9700 ?
    C5 H5B . 0.9700 ?
    C6 H6A . 0.9700 ?
    C6 H6B . 0.9700 ?
loop_
    _geom_angle_atom_site_label_1
    _geom_angle_atom_site_label_2
    _geom_angle_atom_site_label_3
    _geom_angle_site_symmetry_1
    _geom_angle_site_symmetry_3
    _geom_angle
    _geom_angle_publ_flag
    O3 Co1 O1W . . 93.29(6) ?
    O3 Co1 O2W . . 173.18(6) ?
    O1W Co1 O2W . . 93.48(6) ?
    O3 Co1 O1 . . 85.86(6) ?
    O1W Co1 O1 . . 92.85(6) ?
    O2W Co1 O1 . . 92.92(6) ?
    O3 Co1 O3W . . 93.90(6) ?
    O1W Co1 O3W . . 90.60(6) ?
    O2W Co1 O3W . . 86.92(6) ?
    O1 Co1 O3W . . 176.55(5) ?
    O3 Co1 O5 . . 87.97(5) ?
    O1W Co1 O5 . . 176.73(5) ?
    O2W Co1 O5 . . 85.32(5) ?
    O1 Co1 O5 . . 90.25(5) ?
    O3W Co1 O5 . . 86.30(5) ?
    C7 O1 Co1 . . 125.88(12) ?
    Co1 O1W H1WA . . 129.4 ?
    Co1 O1W H1WB . . 118.7 ?
    H1WA O1W H1WB . . 110.5 ?
    Co1 O2W H2WA . . 127.3 ?
    Co1 O2W H2WB . . 118.7 ?
    H2WA O2W H2WB . . 109.9 ?
    C8 O3 Co1 . . 122.32(12) ?
    Co1 O3W H3WA . . 130.7 ?
    Co1 O3W H3WB . . 117.5 ?
    H3WA O3W H3WB . . 102.8 ?
    H4WA O4W H4WB . . 105.2 ?
    C1 O5 C4 . . 95.99(13) ?
    C1 O5 Co1 . . 114.26(10) ?
    C4 O5 Co1 . . 114.80(10) ?
    O5 C1 C6 . . 102.04(14) ?
    O5 C1 C2 . . 102.20(14) ?
    C6 C1 C2 . . 110.60(16) ?
    O5 C1 H1A . . 113.6 ?
    C6 C1 H1A . . 113.6 ?
    C2 C1 H1A . . 113.6 ?
    C7 C2 C1 . . 110.07(15) ?
    C7 C2 C3 . . 116.49(15) ?
    C1 C2 C3 . . 101.13(14) ?
    C7 C2 H2A . . 109.6 ?
    C1 C2 H2A . . 109.6 ?
    C3 C2 H2A . . 109.6 ?
    C8 C3 C4 . . 110.57(15) ?
    C8 C3 C2 . . 116.27(15) ?
    C4 C3 C2 . . 101.03(14) ?
    C8 C3 H3A . . 109.5 ?
    C4 C3 H3A . . 109.5 ?
    C2 C3 H3A . . 109.5 ?
    O5 C4 C5 . . 102.24(14) ?
    O5 C4 C3 . . 101.68(13) ?
    C5 C4 C3 . . 110.98(15) ?
    O5 C4 H4A . . 113.6 ?
    C5 C4 H4A . . 113.6 ?
    C3 C4 H4A . . 113.6 ?
    C4 C5 C6 . . 101.94(15) ?
    C4 C5 H5A . . 111.4 ?
    C6 C5 H5A . . 111.4 ?
    C4 C5 H5B . . 111.4 ?
    C6 C5 H5B . . 111.4 ?
    H5A C5 H5B . . 109.2 ?
    C1 C6 C5 . . 101.65(15) ?
    C1 C6 H6A . . 111.4 ?
    C5 C6 H6A . . 111.4 ?
    C1 C6 H6B . . 111.4 ?
    C5 C6 H6B . . 111.4 ?
    H6A C6 H6B . . 109.3 ?
    O2 C7 O1 . . 122.60(18) ?
    O2 C7 C2 . . 118.71(17) ?
    O1 C7 C2 . . 118.60(15) ?
    O4 C8 O3 . . 123.07(18) ?
    O4 C8 C3 . . 119.02(17) ?
    O3 C8 C3 . . 117.81(16) ?
loop_
    _geom_torsion_atom_site_label_1
    _geom_torsion_atom_site_label_2
    _geom_torsion_atom_site_label_3
    _geom_torsion_atom_site_label_4
    _geom_torsion_site_symmetry_1
    _geom_torsion_site_symmetry_2
    _geom_torsion_site_symmetry_3
    _geom_torsion_site_symmetry_4
    _geom_torsion
    _geom_torsion_publ_flag
    O3 Co1 O1 C7 . . . . -63.86(16) ?
    O1W Co1 O1 C7 . . . . -156.95(17) ?
    O2W Co1 O1 C7 . . . . 109.42(16) ?
    O5 Co1 O1 C7 . . . . 24.09(16) ?
    O1W Co1 O3 C8 . . . . 140.00(15) ?
    O1 Co1 O3 C8 . . . . 47.38(15) ?
    O3W Co1 O3 C8 . . . . -129.17(15) ?
    O5 Co1 O3 C8 . . . . -43.02(15) ?
    O3 Co1 O5 C1 . . . . 101.16(11) ?
    O2W Co1 O5 C1 . . . . -77.59(12) ?
    O1 Co1 O5 C1 . . . . 15.31(12) ?
    O3W Co1 O5 C1 . . . . -164.80(12) ?
    O3 Co1 O5 C4 . . . . -8.38(11) ?
    O2W Co1 O5 C4 . . . . 172.87(11) ?
    O1 Co1 O5 C4 . . . . -94.23(11) ?
    O3W Co1 O5 C4 . . . . 85.66(11) ?
    C4 O5 C1 C6 . . . . -56.90(15) ?
    Co1 O5 C1 C6 . . . . -177.57(11) ?
    C4 O5 C1 C2 . . . . 57.57(15) ?
    Co1 O5 C1 C2 . . . . -63.10(14) ?
    O5 C1 C2 C7 . . . . 89.68(16) ?
    C6 C1 C2 C7 . . . . -162.30(15) ?
    O5 C1 C2 C3 . . . . -34.10(16) ?
    C6 C1 C2 C3 . . . . 73.92(17) ?
    C7 C2 C3 C8 . . . . -1.1(2) ?
    C1 C2 C3 C8 . . . . 118.14(16) ?
    C7 C2 C3 C4 . . . . -120.82(16) ?
    C1 C2 C3 C4 . . . . -1.55(16) ?
    C1 O5 C4 C5 . . . . 56.17(15) ?
    Co1 O5 C4 C5 . . . . 176.41(10) ?
    C1 O5 C4 C3 . . . . -58.60(15) ?
    Co1 O5 C4 C3 . . . . 61.65(14) ?
    C8 C3 C4 O5 . . . . -87.05(16) ?
    C2 C3 C4 O5 . . . . 36.63(16) ?
    C8 C3 C4 C5 . . . . 164.82(15) ?
    C2 C3 C4 C5 . . . . -71.49(17) ?
    O5 C4 C5 C6 . . . . -33.84(17) ?
    C3 C4 C5 C6 . . . . 73.92(18) ?
    O5 C1 C6 C5 . . . . 35.70(17) ?
    C2 C1 C6 C5 . . . . -72.42(18) ?
    C4 C5 C6 C1 . . . . -1.04(18) ?
    Co1 O1 C7 O2 . . . . 174.77(16) ?
    Co1 O1 C7 C2 . . . . -8.7(3) ?
    C1 C2 C7 O2 . . . . 126.16(19) ?
    C3 C2 C7 O2 . . . . -119.5(2) ?
    C1 C2 C7 O1 . . . . -50.5(2) ?
    C3 C2 C7 O1 . . . . 63.9(2) ?
    Co1 O3 C8 O4 . . . . -151.18(17) ?
    Co1 O3 C8 C3 . . . . 32.4(2) ?
    C4 C3 C8 O4 . . . . -140.06(19) ?
    C2 C3 C8 O4 . . . . 105.6(2) ?
    C4 C3 C8 O3 . . . . 36.5(2) ?
    C2 C3 C8 O3 . . . . -77.9(2) ?
loop_
    _geom_hbond_atom_site_label_D
    _geom_hbond_atom_site_label_H
    _geom_hbond_atom_site_label_A
    _geom_hbond_site_symmetry_A
    _geom_hbond_distance_DH
    _geom_hbond_distance_HA
    _geom_hbond_distance_DA
    _geom_hbond_angle_DHA
    O2W H2WB O4W . 0.85 2.06 2.872(2) 159.9
    O4W H4WB O5 . 0.85 2.60 3.0316(19) 113.2
    O1W H1WA O4 2_655 0.85 1.88 2.716(2) 169.2
    O1W H1WB O4W 2_756 0.85 2.00 2.789(2) 153.0
    O2W H2WA O1 3_776 0.85 1.87 2.7168(19) 170.8
    O3W H3WB O2 4_576 0.85 1.84 2.688(2) 172.5
    O4W H4WB O2 4_576 0.85 2.09 2.916(2) 163.5
    O3W H3WA O3 3_676 0.85 1.85 2.6969(19) 178.2
    O4W H4WA O3W 2_746 0.85 2.35 3.112(2) 149.3
data_global
_journal_date_recd_electronic     2011-07-03
_journal_date_accepted     2011-07-15
_journal_name_full     'Acta Crystallographica, Section E'
_journal_year     2011
_journal_volume     67
_journal_issue      8
_journal_page_first     m1119
_journal_page_last     m1120
_journal_paper_category     QM
_journal_coeditor_code     WM2510
_publ_contact_author_name     'Qiu-Yue Lin'
_publ_contact_author_address
;
  Zhejiang Key Laboratory for Reactive Chemistry on Solid Surfaces,
  Institute of Physical Chemistry,
  Zhejiang Normal University,
  Jinhua, Zhejiang 321004,
  People's Republic of China
;
_publ_contact_author_email     'sky51@zjnu.cn'
_publ_contact_author_fax     '86-579-82282269'
_publ_contact_author_phone     '86-579-82283353'
_publ_section_title
;\
Triaqua(7-oxabicyclo[2.2.1]heptane-2,3-dicarboxylato-\k^3^<i>O</i>^2^,\
<i>O</i>^3^,<i>O</i>^7^)cobalt(II) monohydrate
;
loop_
    _publ_author_name
    _publ_author_footnote
    _publ_author_address
    'Fan Zhang' .
;
  Zhejiang Key Laboratory for Reactive Chemistry on Solid Surfaces,
  Institute of Physical Chemistry,
  Zhejiang Normal University,
  Jinhua, Zhejiang 321004,
  People's Republic of China
  and
  College of Chemistry and Life Science,
  Zhejiang Normal University,
  Jinhua 321004, Zhejiang,
  People's Republic of China
;
    'Ai-Ping Jia' .
;
  Zhejiang Key Laboratory for Reactive Chemistry on Solid Surfaces,
  Institute of Physical Chemistry,
  Zhejiang Normal University,
  Jinhua, Zhejiang 321004,
  People's Republic of China
;
    'Qiu-Yue Lin' .
;
  Zhejiang Key Laboratory for Reactive Chemistry on Solid Surfaces,
  Institute of Physical Chemistry,
  Zhejiang Normal University,
  Jinhua, Zhejiang 321004,
  People's Republic of China
  and
  College of Chemistry and Life Science,
  Zhejiang Normal University,
  Jinhua 321004, Zhejiang,
  People's Republic of China
;
