# Supplementary material for: Triaqua­(7-oxabicyclo­[2.2.1]heptane-2,3-dicarboxyl­ato-κ3 O 2,O 3,O 7)cobalt(II) monohydrate
Source: Acta Crystallogr Sect E Struct Rep Online. 2011 Jul 23;67(Pt 8):m1119–20. doi: 10.1107/S1600536811028431 (PMC3212185; doi:10.1107/S1600536811028431)
Supplement: Supplementary file 2 [file e-67-m1119-Isup2.hkl]

# 
# h,k,l, Fc-squared, Fo-squared, sigma(Fo-squared) and status flag 
# 
data_I
_shelx_title ' A in P2(1)/n                New: P21/c' 
_shelx_refln_list_code          4 
_shelx_F_calc_maximum      196.37 
_exptl_crystal_F_000       651.91 
_reflns_d_resolution_high  0.8409 
 
loop_ 
 _symmetry_equiv_pos_as_xyz 
 'x, y, z' 
 '-x, y+1/2, -z+1/2' 
 '-x, -y, -z' 
 'x, -y-1/2, z-1/2' 
 
_cell_length_a    10.0965 
_cell_length_b    10.0208 
_cell_length_c    14.5893 
_cell_angle_alpha  90.000 
_cell_angle_beta  129.177 
_cell_angle_gamma  90.000 
 
_shelx_F_squared_multiplier     1.000 
 
loop_ 
 _refln_index_h 
 _refln_index_k 
 _refln_index_l 
 _refln_F_squared_calc 
 _refln_F_squared_meas 
 _refln_F_squared_sigma 
 _refln_observed_status 
   1   0   0      251.16      234.58      8.77 o 
   2   0   0    38562.52    33485.72    493.31 o 
   3   0   0       58.87       84.88      2.60 o 
   4   0   0    19700.25    19584.49    135.68 o 
   5   0   0      398.80      369.07      6.35 o 
   6   0   0     2240.59     2261.36     26.18 o 
   7   0   0      120.27      131.37      5.62 o 
   8   0   0     1588.52     1480.98     24.54 o 
   9   0   0       72.80       68.35      6.74 o 
   1   1   0    13391.42    11905.38    188.02 o 
   2   1   0      141.58      127.04      1.95 o 
   3   1   0     8986.62     9061.10     48.13 o 
   4   1   0     2495.48     2640.16     16.36 o 
   5   1   0     1531.45     1564.56      9.98 o 
   6   1   0      714.69      802.47      8.16 o 
   7   1   0      690.04      695.81      8.48 o 
   8   1   0        8.46        8.19      1.92 o 
   9   1   0      328.42      315.56      7.71 o 
   0   2   0        5.98       11.42      1.08 o 
   1   2   0      359.91      368.88      3.52 o 
   2   2   0      306.75      265.81      2.97 o 
   3   2   0      966.50     1010.73      6.84 o 
   4   2   0     1427.90     1410.36      9.81 o 
   5   2   0        8.50       12.80      1.72 o 
   6   2   0        3.65        3.77      1.04 o 
   7   2   0      148.56      134.41      4.43 o 
   8   2   0      544.73      592.65      9.68 o 
   9   2   0      110.24       93.24      4.31 o 
   1   3   0     9875.64     9829.02     82.46 o 
   2   3   0       70.33       61.02      1.51 o 
   3   3   0     1913.67     1810.07     15.04 o 
   4   3   0      224.22      226.80      2.80 o 
   5   3   0     1197.01     1089.39      9.20 o 
   6   3   0      435.10      442.69      5.53 o 
   7   3   0     1147.28     1174.72     13.53 o 
   8   3   0        0.51        3.06      2.46 o 
   9   3   0      221.15      247.79      7.78 o 
   0   4   0        8.46       10.97      1.60 o 
   1   4   0     1979.54     2120.33     12.50 o 
   2   4   0      209.54      237.76      2.68 o 
   3   4   0      152.24      154.50      2.96 o 
   4   4   0      262.05      236.47      4.20 o 
   5   4   0        0.08        3.24      1.50 o 
   6   4   0        3.39        4.71      1.28 o 
   7   4   0       24.20       19.53      2.34 o 
   8   4   0      132.41      145.09      5.21 o 
   1   5   0     5308.60     5265.34     30.61 o 
   2   5   0       10.12        7.71      0.57 o 
   3   5   0    11036.84    11143.56     77.61 o 
   4   5   0        0.30        0.04      0.83 o 
   5   5   0     2402.98     2425.57     21.28 o 
   6   5   0       63.80       64.62      3.07 o 
   7   5   0      821.72      835.85     12.04 o 
   8   5   0       46.79       51.13      4.14 o 
   0   6   0     2688.68     2664.48     23.04 o 
   1   6   0      304.13      308.87      3.41 o 
   2   6   0     2062.49     1969.86     16.08 o 
   3   6   0      306.77      280.81      3.93 o 
   4   6   0     3988.05     3975.00     35.04 o 
   5   6   0      165.26      152.67      3.91 o 
   6   6   0     1113.07     1077.55     13.25 o 
   7   6   0      483.95      504.72      9.57 o 
   8   6   0      596.18      587.84     11.59 o 
   1   7   0       86.80       86.58      2.36 o 
   2   7   0       69.13       71.12      2.16 o 
   3   7   0       12.01       15.91      1.59 o 
   4   7   0      183.35      188.39      4.23 o 
   5   7   0       77.83       74.49      3.17 o 
   6   7   0      497.07      482.34      7.72 o 
   7   7   0       43.35       48.73      3.82 o 
   0   8   0      869.62      979.12     13.80 o 
   1   8   0        6.51        5.37      1.10 o 
   2   8   0      818.06      826.75      9.23 o 
   3   8   0      301.18      304.64      5.66 o 
   4   8   0     2116.35     1987.95     24.88 o 
   5   8   0       32.83       39.89      4.02 o 
   6   8   0      902.02      924.27     12.76 o 
   1   9   0      582.48      579.62      7.63 o 
   2   9   0       42.45       42.96      2.88 o 
   3   9   0     1312.54     1288.28     31.30 o 
   4   9   0        5.27        5.43      2.06 o 
   5   9   0      783.13      744.52     13.36 o 
   6   9   0       10.73       15.08      2.88 o 
   0  10   0       99.73       92.06      4.36 o 
   1  10   0       73.03       65.04      2.90 o 
   2  10   0       97.84       93.11      3.81 o 
   3  10   0      142.52      130.79      5.06 o 
   4  10   0       18.29       13.09      2.62 o 
   5  10   0       12.97       14.53      2.78 o 
   1  11   0     1041.25     1075.61     13.39 o 
   2  11   0      144.47      143.87      5.35 o 
   3  11   0      298.39      264.89      7.38 o 
  -9   1   1       24.34       16.59      2.89 o 
  -8   1   1     1041.61     1029.79     12.03 o 
  -7   1   1       88.06       79.19      2.59 o 
  -6   1   1      901.56      926.29      7.24 o 
  -5   1   1        7.95        4.96      0.72 o 
  -4   1   1    13087.44    13143.19     66.72 o 
  -3   1   1       38.97       21.98      0.89 o 
  -2   1   1     1630.70     1518.68     11.27 o 
  -1   1   1       33.10       26.13      0.70 o 
   0   1   1     8179.34     7905.50     97.06 o 
   1   1   1      167.90      133.81      1.96 o 
   2   1   1    10551.54    10240.81     66.98 o 
   3   1   1       71.18       75.60      1.30 o 
   4   1   1    11923.45    11859.91     84.27 o 
   5   1   1       18.09       14.14      1.08 o 
   6   1   1     3443.73     3476.28     26.23 o 
   7   1   1       60.21       58.51      3.18 o 
   8   1   1      823.03      782.95     14.54 o 
  -9   2   1       53.78       65.49      3.73 o 
  -8   2   1      102.87      104.93      3.66 o 
  -7   2   1       99.51      119.87      2.91 o 
  -6   2   1       71.03       74.39      1.74 o 
  -5   2   1     1957.92     1975.81     12.65 o 
  -4   2   1       28.01       23.99      0.80 o 
  -3   2   1     1598.60     1540.94     11.06 o 
  -2   2   1      494.61      494.72      7.89 o 
  -1   2   1     1460.54     1526.81     10.83 o 
   0   2   1      393.13      468.21      5.18 o 
   1   2   1      205.66      193.80      2.74 o 
   2   2   1       12.47       10.02      0.56 o 
   3   2   1    10454.03    10484.94     61.16 o 
   4   2   1        0.18        0.84      0.56 o 
   5   2   1     1168.61     1218.25     13.82 o 
   6   2   1      124.66      149.85      4.01 o 
   7   2   1     1590.75     1588.78     16.20 o 
   8   2   1       24.30       28.64      2.71 o 
  -9   3   1        3.46        4.61      2.33 o 
  -8   3   1      180.29      178.12      5.40 o 
  -7   3   1      205.12      192.94      4.96 o 
  -6   3   1     1204.74     1226.88     10.24 o 
  -5   3   1      258.79      290.40      4.23 o 
  -4   3   1      323.18      308.25      3.48 o 
  -3   3   1     2644.31     2749.03     20.65 o 
  -2   3   1      515.39      597.95      4.33 o 
  -1   3   1        9.08        8.50      0.56 o 
   0   3   1      967.53     1011.49      8.47 o 
   1   3   1       32.88       50.14      1.13 o 
   2   3   1       43.74       64.83      1.36 o 
   3   3   1      704.63      704.84      5.57 o 
   4   3   1       57.91       50.82      1.60 o 
   5   3   1      222.97      246.77      4.27 o 
   6   3   1        7.91        6.05      1.37 o 
   7   3   1       92.73       94.41      4.37 o 
   8   3   1      106.00      115.26      4.00 o 
  -9   4   1      864.07      816.73     14.96 o 
  -8   4   1        1.94        0.39      1.57 o 
  -7   4   1     1000.90      985.91     10.69 o 
  -6   4   1       41.85       40.06      1.94 o 
  -5   4   1     3664.32     3728.95     25.94 o 
  -4   4   1        0.08        0.19      0.58 o 
  -3   4   1     2753.23     2580.53     17.82 o 
  -2   4   1      387.92      381.08      3.21 o 
  -1   4   1    24217.80    23275.51    147.14 o 
   0   4   1     3794.99     3792.98     22.84 o 
   1   4   1    10825.92    10787.34     81.54 o 
   2   4   1      168.52      160.41      2.20 o 
   3   4   1     8795.55     8727.24     56.46 o 
   4   4   1      596.42      596.84     10.13 o 
   5   4   1     2757.01     2750.62     25.66 o 
   6   4   1        0.11        1.31      1.29 o 
   7   4   1     1456.26     1426.57     18.50 o 
   8   4   1       11.11       12.55      2.34 o 
  -8   5   1      117.88      132.43      4.52 o 
  -7   5   1       27.46       24.63      2.00 o 
  -6   5   1      444.82      463.30      6.67 o 
  -5   5   1        5.47        4.97      1.19 o 
  -4   5   1     2990.17     2949.87     32.58 o 
  -3   5   1       57.78       67.67      1.55 o 
  -2   5   1     5112.60     5223.78     31.94 o 
  -1   5   1       33.10       39.85      1.06 o 
   0   5   1    10721.77    11518.50     67.44 o 
   1   5   1      246.39      283.18      2.55 o 
   2   5   1     2309.79     2291.30     14.60 o 
   3   5   1      670.42      715.02      7.13 o 
   4   5   1     1638.45     1680.60     14.41 o 
   5   5   1       24.78       22.63      3.47 o 
   6   5   1        2.27        7.45      1.80 o 
   7   5   1      123.84      116.69      5.67 o 
  -8   6   1      250.48      257.50      8.41 o 
  -7   6   1      427.97      442.11      7.48 o 
  -6   6   1        1.60       25.19      2.26 o 
  -5   6   1      490.68      436.88      7.73 o 
  -4   6   1      569.30      591.25      7.46 o 
  -3   6   1     1132.86     1124.06     10.32 o 
  -2   6   1        5.17        6.24      0.88 o 
  -1   6   1     2806.86     2728.56     16.99 o 
   0   6   1      506.90      533.62      5.01 o 
   1   6   1     1732.14     1664.55     11.82 o 
   2   6   1     1374.38     1383.80     11.13 o 
   3   6   1      848.86      838.57      8.44 o 
   4   6   1       64.32       57.24      2.08 o 
   5   6   1      109.40      117.41      4.42 o 
   6   6   1      575.30      602.64      9.00 o 
   7   6   1      262.26      255.07      7.98 o 
  -7   7   1       35.69       38.00      2.73 o 
  -6   7   1      136.31      141.22      4.25 o 
  -5   7   1       68.66       77.96      2.88 o 
  -4   7   1      300.73      302.30      9.71 o 
  -3   7   1      219.79      214.84      3.73 o 
  -2   7   1     1383.01     1381.86     13.57 o 
  -1   7   1       37.38       39.49      1.52 o 
   0   7   1     6090.73     6191.01     39.90 o 
   1   7   1        1.57        3.42      0.78 o 
   2   7   1     1735.12     1741.43     14.50 o 
   3   7   1      240.67      235.95      3.83 o 
   4   7   1     1257.75     1226.58     18.86 o 
   5   7   1      133.91      114.54      3.95 o 
   6   7   1     1078.43     1096.09     13.40 o 
   7   7   1      219.41      209.79      6.02 o 
  -7   8   1      110.18      118.84      4.20 o 
  -6   8   1       17.49       25.17      1.92 o 
  -5   8   1      129.24      116.91      4.82 o 
  -4   8   1      465.36      405.74      8.38 o 
  -3   8   1       29.64       38.63      2.54 o 
  -2   8   1       79.03       75.77      3.06 o 
  -1   8   1     1307.99     1362.93     12.32 o 
   0   8   1     3225.17     3250.06     25.23 o 
   1   8   1      385.00      398.20      5.04 o 
   2   8   1      325.19      331.15      5.29 o 
   3   8   1      205.82      197.48      4.60 o 
   4   8   1      395.75      355.30      6.35 o 
   5   8   1        0.58        2.36      1.56 o 
   6   8   1      138.00      151.84      4.59 o 
  -6   9   1      235.34      243.37      7.59 o 
  -5   9   1       35.46       45.50      3.65 o 
  -4   9   1      996.80     1039.77     15.74 o 
  -3   9   1      908.13      845.18     13.22 o 
  -2   9   1     1410.16     1383.63     24.66 o 
  -1   9   1       48.80       54.90      2.59 o 
   0   9   1      869.63      860.83      9.30 o 
   1   9   1      914.18      915.78     10.45 o 
   2   9   1     1460.92     1441.67     15.84 o 
   3   9   1       77.15       70.04      3.56 o 
   4   9   1      215.59      236.48      7.61 o 
   5   9   1      102.24       99.19      3.31 o 
  -5  10   1      380.89      403.16      9.53 o 
  -4  10   1       32.53       30.54      3.12 o 
  -3  10   1     1441.99     1358.54     19.00 o 
  -2  10   1        0.00        0.00      1.30 o 
  -1  10   1     1582.95     1535.88     21.48 o 
   0  10   1      581.23      585.45      8.65 o 
   1  10   1     1727.56     1614.96     17.50 o 
   2  10   1       44.87       46.97      4.66 o 
   3  10   1      609.34      612.34     10.42 o 
   4  10   1       87.37       84.17      5.90 o 
  -3  11   1       33.67       31.59      3.24 o 
  -2  11   1        9.55       12.53      2.44 o 
  -1  11   1        0.19        0.25      1.46 o 
   0  11   1       21.75       23.37      2.30 o 
   1  11   1        2.93        2.95      1.64 o 
   2  11   1        0.20        0.69      1.64 o 
   3  11   1      172.67      176.11     11.35 o 
 -10   0   2      441.22      465.18     11.84 o 
  -9   0   2       23.53       22.86      3.96 o 
  -8   0   2     2060.77     2069.78     27.00 o 
  -7   0   2       36.88       36.73      2.63 o 
  -6   0   2      479.71      482.81      5.96 o 
  -5   0   2     1086.23     1260.26     10.91 o 
  -4   0   2     1882.07     1663.22     14.92 o 
  -3   0   2      760.59      868.77     11.49 o 
  -2   0   2    29998.63    25714.83    445.82 o 
  -1   0   2     1336.02     1407.93     21.38 o 
   0   0   2    12728.42    11907.46    169.06 o 
   1   0   2      359.58      351.12      5.75 o 
   2   0   2     8879.38     8673.18     72.94 o 
   3   0   2      136.69      144.27      3.12 o 
   4   0   2     1483.14     1418.44     13.91 o 
   5   0   2       12.32       16.80      1.55 o 
   6   0   2     1068.44     1084.99     16.64 o 
   7   0   2       25.19       25.60      4.61 o 
   8   0   2      714.45      687.93     21.41 o 
 -10   1   2       69.85       65.75      3.64 o 
  -9   1   2       88.50       92.37      3.03 o 
  -8   1   2      132.80      121.55      3.16 o 
  -7   1   2       67.01       63.95      2.19 o 
  -6   1   2      112.16      152.14      3.68 o 
  -5   1   2      200.98      227.02      2.75 o 
  -4   1   2       99.72      106.58      1.34 o 
  -3   1   2     7653.94     7865.13     58.27 o 
  -2   1   2      256.77      316.79      4.00 o 
  -1   1   2     9924.06     9285.74    111.42 o 
   0   1   2     2765.89     2752.33     23.55 o 
   1   1   2      656.08      657.82      7.18 o 
   2   1   2     1257.45     1270.28      8.76 o 
   3   1   2      605.22      634.75      5.02 o 
   4   1   2        1.12        3.12      0.62 o 
   5   1   2        1.62        2.45      0.86 o 
   6   1   2       88.49      132.99      3.37 o 
   7   1   2      140.23      150.51      6.09 o 
   8   1   2        4.06        0.64      1.89 o 
  -9   2   2       15.19       14.87      2.20 o 
  -8   2   2       33.34       38.59      2.24 o 
  -7   2   2      110.16      121.39      2.36 o 
  -6   2   2      207.29      185.44      2.57 o 
  -5   2   2      731.01      832.94      5.48 o 
  -4   2   2      148.21      130.94      1.62 o 
  -3   2   2     1482.08     1489.69     10.34 o 
  -2   2   2     1442.07     1542.56     11.07 o 
  -1   2   2     1672.65     1695.61     14.82 o 
   0   2   2    20105.80    18614.31    270.40 o 
   1   2   2     1105.99     1097.01      8.25 o 
   2   2   2     9473.47     9725.12     56.20 o 
   3   2   2      508.36      505.12      4.54 o 
   4   2   2     1871.35     1885.22     12.60 o 
   5   2   2      388.93      400.72      7.82 o 
   6   2   2     1556.28     1552.78     14.95 o 
   7   2   2       93.96       91.36      3.30 o 
   8   2   2      306.87      304.99      6.85 o 
  -9   3   2     1450.43     1422.12     21.33 o 
  -8   3   2       35.47       35.57      5.03 o 
  -7   3   2      271.96      280.77      4.04 o 
  -6   3   2        9.46       15.12      1.25 o 
  -5   3   2     2525.94     2398.62     15.91 o 
  -4   3   2      456.60      450.77      4.08 o 
  -3   3   2     1393.67     1319.94      9.15 o 
  -2   3   2      293.81      286.70      2.69 o 
  -1   3   2    11241.58    11107.51     81.33 o 
   0   3   2       17.47        9.27      0.75 o 
   1   3   2      421.77      386.42      6.35 o 
   2   3   2       69.04       79.49      1.38 o 
   3   3   2     8794.60     8844.49     59.45 o 
   4   3   2        7.85       12.41      1.05 o 
   5   3   2     1322.07     1298.82     12.32 o 
   6   3   2      270.63      270.74      5.04 o 
   7   3   2     1994.16     1989.43     19.63 o 
   8   3   2        1.22        4.73      1.94 o 
  -9   4   2       14.39       20.75      3.18 o 
  -8   4   2      176.93      160.29      4.22 o 
  -7   4   2        0.77        0.47      1.01 o 
  -6   4   2      534.94      499.59      5.61 o 
  -5   4   2       60.71       74.03      2.74 o 
  -4   4   2        5.71        2.37      1.02 o 
  -3   4   2        6.83        6.90      0.47 o 
  -2   4   2      283.24      287.44      2.73 o 
  -1   4   2     3465.28     3767.45     23.79 o 
   0   4   2     2909.95     3161.75     20.35 o 
   1   4   2     1975.31     2146.90     14.13 o 
   2   4   2      690.77      737.41      6.06 o 
   3   4   2      111.80      107.79      2.12 o 
   4   4   2       94.52       88.60      2.30 o 
   5   4   2       57.36       68.05      2.45 o 
   6   4   2      133.17      132.56      3.97 o 
   7   4   2        6.47       11.44      2.27 o 
  -9   5   2       95.08      106.15      4.35 o 
  -8   5   2       20.64       13.58      1.94 o 
  -7   5   2      196.22      187.56      3.99 o 
  -6   5   2       16.87       27.80      1.96 o 
  -5   5   2     3872.53     3785.63     30.93 o 
  -4   5   2     1539.81     1567.85     10.68 o 
  -3   5   2     2284.96     2176.60     13.42 o 
  -2   5   2        2.58        1.16      0.46 o 
  -1   5   2     3253.35     3191.22     19.90 o 
   0   5   2     2118.20     2356.14     15.78 o 
   1   5   2     4164.82     4216.59     26.10 o 
   2   5   2        5.43        6.13      0.82 o 
   3   5   2     3795.37     3818.46     28.70 o 
   4   5   2      142.99      122.04      3.25 o 
   5   5   2     1650.57     1648.09     18.53 o 
   6   5   2      108.18      109.13      5.24 o 
   7   5   2      763.21      786.45     15.08 o 
  -8   6   2      330.24      346.34      6.03 o 
  -7   6   2       49.41       45.49      2.65 o 
  -6   6   2      594.39      601.08     11.24 o 
  -5   6   2       30.37       33.27      1.57 o 
  -4   6   2     2685.30     2651.26     20.76 o 
  -3   6   2       42.19       40.38      1.36 o 
  -2   6   2      849.80      741.72      6.20 o 
  -1   6   2      183.89      181.44      2.15 o 
   0   6   2      171.89      143.20      1.85 o 
   1   6   2        4.53        5.11      0.61 o 
   2   6   2     2238.25     2185.56     16.49 o 
   3   6   2       17.05       25.79      1.53 o 
   4   6   2     2168.99     2122.86     18.86 o 
   5   6   2      182.32      178.98      9.07 o 
   6   6   2     1504.97     1505.61     36.38 o 
   7   6   2       49.69       55.28      4.84 o 
  -8   7   2      126.14      128.60      4.38 o 
  -7   7   2       72.01       70.90      3.40 o 
  -6   7   2      110.86      105.51      3.33 o 
  -5   7   2        0.21        1.00      1.48 o 
  -4   7   2      179.86      184.82      4.81 o 
  -3   7   2      192.14      191.93      3.72 o 
  -2   7   2       18.31       21.03      1.46 o 
  -1   7   2      234.05      236.24      4.12 o 
   0   7   2      714.04      742.45      6.66 o 
   1   7   2       19.11       22.47      1.11 o 
   2   7   2       38.29       38.02      1.66 o 
   3   7   2       13.63       17.11      4.94 o 
   4   7   2       69.03       82.75      2.97 o 
   5   7   2       12.22       15.76      2.06 o 
   6   7   2       60.11       62.17      5.21 o 
  -7   8   2       46.31       58.09      5.54 o 
  -6   8   2     1455.51     1390.28     19.91 o 
  -5   8   2       30.63       30.75      2.92 o 
  -4   8   2     1712.97     1696.91     19.32 o 
  -3   8   2        2.38        2.91      1.17 o 
  -2   8   2      833.80      835.45      9.24 o 
  -1   8   2       37.39       31.75      1.82 o 
   0   8   2      349.29      371.05      5.55 o 
   1   8   2       57.68       51.64      2.25 o 
   2   8   2      927.97      919.96      9.71 o 
   3   8   2      204.01      194.99      4.00 o 
   4   8   2      861.64      852.19     10.93 o 
   5   8   2       36.03       33.18      2.62 o 
  -6   9   2        4.31        5.76      2.31 o 
  -5   9   2     1037.13     1024.52     15.95 o 
  -4   9   2       97.21       88.31      4.23 o 
  -3   9   2      905.82      854.80     10.78 o 
  -2   9   2       11.26       11.03      1.54 o 
  -1   9   2      994.06     1014.40     11.89 o 
   0   9   2       42.43       35.63      3.18 o 
   1   9   2      592.85      610.31      8.64 o 
   2   9   2       78.24       74.97      3.93 o 
   3   9   2     1147.74     1078.84     15.94 o 
   4   9   2       67.06       64.55      3.19 o 
   5   9   2      616.60      587.29      9.96 o 
  -5  10   2        0.85        2.74      2.11 o 
  -4  10   2       59.38       50.91      3.69 o 
  -3  10   2      190.30      186.33      5.73 o 
  -2  10   2      293.61      289.83      6.05 o 
  -1  10   2      155.67      140.68      4.54 o 
   0  10   2      427.32      454.17      7.40 o 
   1  10   2       13.62       19.35      2.16 o 
   2  10   2       76.08       73.43      3.82 o 
   3  10   2       54.21       57.60      3.58 o 
   4  10   2      140.11      126.37      5.64 o 
  -4  11   2       59.59       66.69      4.27 o 
  -3  11   2     1229.96     1219.37     18.01 o 
  -2  11   2       90.03       89.67      3.96 o 
  -1  11   2      959.67      982.37     12.54 o 
   0  11   2        3.17        2.78      1.61 o 
   1  11   2      721.51      736.53     11.38 o 
   2  11   2        3.45        1.82      1.86 o 
 -10   1   3      310.63      301.10      6.18 o 
  -9   1   3        2.08        0.88      1.34 o 
  -8   1   3      300.36      318.94      5.29 o 
  -7   1   3       12.95       15.72      1.15 o 
  -6   1   3     4591.83     4685.16     23.99 o 
  -5   1   3       80.97       91.63      1.29 o 
  -4   1   3     3673.42     3715.15     22.47 o 
  -3   1   3       76.22       76.47      1.71 o 
  -2   1   3     3935.18     3846.95     34.97 o 
  -1   1   3       29.65       21.78      1.56 o 
   0   1   3      404.37      392.78      5.72 o 
   1   1   3     1045.59     1055.54      8.18 o 
   2   1   3     8033.83     8208.86     59.75 o 
   3   1   3       10.36       17.20      0.91 o 
   4   1   3     2006.53     2028.07     20.59 o 
   5   1   3        2.14        1.87      1.06 o 
   6   1   3     2029.63     1988.42     19.76 o 
   7   1   3       42.22       47.15      3.15 o 
 -10   2   3       13.53       10.27      4.04 o 
  -9   2   3      330.64      352.18      6.76 o 
  -8   2   3       16.00       21.19      1.54 o 
  -7   2   3        6.14        5.14      0.82 o 
  -6   2   3      400.34      432.33      3.68 o 
  -5   2   3     2779.94     2994.62     15.51 o 
  -4   2   3       38.32       30.29      0.83 o 
  -3   2   3     1139.14     1282.71      9.09 o 
  -2   2   3      380.82      443.14      4.09 o 
  -1   2   3        9.40       12.29      1.36 o 
   0   2   3     1124.44     1112.29      8.53 o 
   1   2   3       42.27       29.32      0.87 o 
   2   2   3      204.39      194.04      2.43 o 
   3   2   3     2221.41     2295.02     14.53 o 
   4   2   3       20.99       19.51      1.25 o 
   5   2   3     2259.62     2254.50     19.75 o 
   6   2   3        0.31       17.00      1.84 o 
   7   2   3      582.51      565.75     10.48 o 
 -10   3   3      135.05      129.73      6.21 o 
  -9   3   3       57.25       54.39      3.40 o 
  -8   3   3      847.67      784.47      7.78 o 
  -7   3   3      890.69      875.91      7.95 o 
  -6   3   3      501.47      508.04      4.65 o 
  -5   3   3      587.00      560.80      4.14 o 
  -4   3   3       29.16       39.35      1.60 o 
  -3   3   3     1789.30     1815.06     11.85 o 
  -2   3   3      245.60      241.84      3.03 o 
  -1   3   3        1.18        3.15      0.66 o 
   0   3   3       33.22       79.62      1.25 o 
   1   3   3      216.43      207.66      2.32 o 
   2   3   3       13.21       24.19      0.95 o 
   3   3   3     1430.88     1458.56     11.17 o 
   4   3   3        1.30        5.78      1.72 o 
   5   3   3      385.92      383.53      5.90 o 
   6   3   3      143.41      152.92      3.94 o 
   7   3   3      218.19      221.94      5.01 o 
  -9   4   3     1077.82     1034.48     14.50 o 
  -8   4   3        3.17        3.60      1.19 o 
  -7   4   3     1495.18     1524.55     12.11 o 
  -6   4   3      930.04      957.25      8.12 o 
  -5   4   3     2807.27     2800.55     18.21 o 
  -4   4   3       97.29       92.89      1.41 o 
  -3   4   3     4255.22     4059.47     24.42 o 
  -2   4   3      142.03      159.32      1.94 o 
  -1   4   3    11345.88    11269.30     83.11 o 
   0   4   3      783.13      857.33      6.97 o 
   1   4   3     2999.86     2825.68     16.04 o 
   2   4   3        2.43        1.63      0.60 o 
   3   4   3     4324.89     4237.62     43.17 o 
   4   4   3        1.63        2.79      0.93 o 
   5   4   3      330.64      332.59      6.12 o 
   6   4   3      134.43      134.42      4.25 o 
   7   4   3      606.21      591.44      9.91 o 
  -9   5   3      126.86      122.74      4.06 o 
  -8   5   3      324.96      290.16      4.61 o 
  -7   5   3        1.41        0.97      1.03 o 
  -6   5   3      814.61      835.79      8.06 o 
  -5   5   3      231.72      240.70      4.84 o 
  -4   5   3      300.83      326.38      4.28 o 
  -3   5   3      645.64      659.23      5.08 o 
  -2   5   3     2814.53     2900.39     18.31 o 
  -1   5   3      231.04      247.95      3.93 o 
   0   5   3     1976.32     1994.91     14.54 o 
   1   5   3      308.57      335.76      3.43 o 
   2   5   3     1900.30     1937.52     15.85 o 
   3   5   3      127.53      123.55      2.90 o 
   4   5   3      355.35      349.76      5.70 o 
   5   5   3        0.59        0.00      1.93 o 
   6   5   3      922.67      893.58     14.47 o 
  -9   6   3      308.51      304.04      5.56 o 
  -8   6   3       11.10       11.20      1.62 o 
  -7   6   3      228.81      219.84      4.10 o 
  -6   6   3        4.64       17.25      1.42 o 
  -5   6   3      100.82       93.49      3.54 o 
  -4   6   3       72.91       66.64      2.09 o 
  -3   6   3       17.18       20.76      1.52 o 
  -2   6   3      147.54      156.11      2.20 o 
  -1   6   3      736.10      696.53      5.66 o 
   0   6   3      966.85     1000.66      8.25 o 
   1   6   3      696.71      736.37      6.12 o 
   2   6   3       10.92       10.66      1.17 o 
   3   6   3       10.44       12.75      1.58 o 
   4   6   3      255.09      242.37      6.63 o 
   5   6   3      306.29      300.08      6.09 o 
   6   6   3        0.01        5.35      2.31 o 
  -8   7   3      430.59      458.41      8.22 o 
  -7   7   3        8.84        6.50      1.46 o 
  -6   7   3      124.87      130.16      4.53 o 
  -5   7   3        6.55        9.22      1.40 o 
  -4   7   3       64.01       62.31      2.12 o 
  -3   7   3      275.17      277.09      3.69 o 
  -2   7   3     3144.50     3178.18     23.37 o 
  -1   7   3       49.63       52.16      1.35 o 
   0   7   3     1281.91     1220.74      9.93 o 
   1   7   3        0.26        0.88      0.89 o 
   2   7   3     1818.31     1755.31     15.25 o 
   3   7   3       59.99       66.88      2.48 o 
   4   7   3      165.98      180.42      4.25 o 
   5   7   3       49.62       55.58      3.66 o 
   6   7   3      161.25      177.14      5.60 o 
  -8   8   3        9.18        9.32      2.81 o 
  -7   8   3       72.17       71.78      4.53 o 
  -6   8   3       72.69       94.17      4.57 o 
  -5   8   3       41.13       40.97      2.90 o 
  -4   8   3       21.43       20.37      2.20 o 
  -3   8   3       96.44       90.26      2.81 o 
  -2   8   3       72.83       76.49      2.40 o 
  -1   8   3      206.88      214.63      4.02 o 
   0   8   3       98.82      107.86      2.85 o 
   1   8   3       11.88       11.88      1.40 o 
   2   8   3        1.47        0.82      1.07 o 
   3   8   3        9.59        7.97      1.44 o 
   4   8   3      113.03      113.61      3.48 o 
   5   8   3        1.10        0.41      1.72 o 
  -7   9   3       79.05       69.25      4.71 o 
  -6   9   3      379.74      393.61      9.18 o 
  -5   9   3       37.76       36.86      3.02 o 
  -4   9   3     1138.91     1123.34     14.57 o 
  -3   9   3      331.63      317.82      6.18 o 
  -2   9   3     1196.95     1176.98     18.25 o 
  -1   9   3      882.42      888.52     10.80 o 
   0   9   3     2689.86     2700.57     25.02 o 
   1   9   3       82.75       84.22      3.20 o 
   2   9   3      787.39      803.24      9.18 o 
   3   9   3      379.68      357.50      6.01 o 
   4   9   3      575.03      564.94     11.99 o 
  -6  10   3       32.52       34.37      3.62 o 
  -5  10   3     1360.16     1365.63     19.84 o 
  -4  10   3        0.48        0.21      1.73 o 
  -3  10   3     2269.03     2187.33     21.98 o 
  -2  10   3        1.14        1.31      1.34 o 
  -1  10   3     2449.89     2346.34     23.13 o 
   0  10   3        0.26        0.64      1.62 o 
   1  10   3     2235.08     2157.97     22.50 o 
   2  10   3       16.94       18.45      2.12 o 
   3  10   3     1059.07     1070.17     15.98 o 
  -4  11   3        3.66        5.21      2.18 o 
  -3  11   3        9.07        8.64      2.25 o 
  -2  11   3        1.33        3.74      1.93 o 
  -1  11   3       57.52       68.02      3.24 o 
   0  11   3       59.12       54.91      4.18 o 
   1  11   3        1.30        0.54      1.84 o 
 -10   0   4     2276.23     2131.96     29.48 o 
  -9   0   4       27.47       28.56      3.07 o 
  -8   0   4     1417.05     1341.09     18.76 o 
  -7   0   4      340.16      331.63      4.57 o 
  -6   0   4     6446.18     6359.13     42.53 o 
  -5   0   4       44.98       48.71      1.48 o 
  -4   0   4       19.63       51.66      1.63 o 
  -3   0   4     1670.13     1749.59     27.32 o 
  -2   0   4    20855.71    18814.89    266.41 o 
  -1   0   4      369.21      398.30      8.29 o 
   0   0   4     7067.76     6780.48    104.38 o 
   1   0   4     1915.72     2097.23     28.79 o 
   2   0   4     9726.60    10222.15     75.62 o 
   3   0   4     1354.39     1315.46     13.58 o 
   4   0   4      110.95      105.15      3.11 o 
   5   0   4       46.71       47.76      3.26 o 
   6   0   4      885.53      834.99     23.47 o 
   7   0   4       17.49       16.45      4.51 o 
 -10   1   4        1.23        1.07      1.49 o 
  -9   1   4     1420.04     1362.75     17.52 o 
  -8   1   4        1.57        1.07      1.13 o 
  -7   1   4      762.69      800.71      6.00 o 
  -6   1   4        4.27       39.01      3.67 o 
  -5   1   4       58.21       47.30      1.05 o 
  -4   1   4       20.77       30.65      1.00 o 
  -3   1   4     5648.39     5795.38     43.95 o 
  -2   1   4      397.79      441.86      5.47 o 
  -1   1   4      885.98      914.26     23.70 o 
   0   1   4     3951.24     4106.69     32.52 o 
   1   1   4      240.84      227.75      2.74 o 
   2   1   4      187.85      208.60      2.60 o 
   3   1   4      101.66      110.72      2.34 o 
   4   1   4      389.76      427.32      4.99 o 
   5   1   4        7.26       14.75      1.66 o 
   6   1   4      746.24      752.92     11.95 o 
   7   1   4       91.24       76.87      5.15 o 
 -10   2   4      410.06      471.29      9.25 o 
  -9   2   4       29.97       31.16      2.80 o 
  -8   2   4       76.38       99.68      2.28 o 
  -7   2   4       66.50       65.85      1.54 o 
  -6   2   4       73.30       67.21      1.48 o 
  -5   2   4       11.91       16.15      0.89 o 
  -4   2   4       20.39       35.35      1.01 o 
  -3   2   4     4063.32     3968.33     22.00 o 
  -2   2   4     4807.77     4770.46     28.46 o 
  -1   2   4      104.95      103.35      1.97 o 
   0   2   4      203.09      212.97      2.36 o 
   1   2   4      703.06      745.79      5.82 o 
   2   2   4      396.93      379.44      4.46 o 
   3   2   4      719.97      730.42      7.66 o 
   4   2   4      181.82      186.13      3.54 o 
   5   2   4      180.20      180.43      4.04 o 
   6   2   4      626.95      606.41      9.07 o 
   7   2   4        3.48        2.80      2.05 o 
 -10   3   4        3.36        4.19      2.10 o 
  -9   3   4      613.33      623.45      9.28 o 
  -8   3   4        0.53        0.65      0.92 o 
  -7   3   4      776.76      754.07      6.18 o 
  -6   3   4      100.77      123.82      1.96 o 
  -5   3   4      375.64      290.07      2.61 o 
  -4   3   4      223.59      228.12      2.08 o 
  -3   3   4      146.61      230.66      2.42 o 
  -2   3   4      120.32      120.91      1.60 o 
  -1   3   4       24.89       52.66      1.82 o 
   0   3   4      541.10      550.25      4.29 o 
   1   3   4     2438.17     2404.83     14.70 o 
   2   3   4       46.09       46.56      1.42 o 
   3   3   4      791.32      798.26      8.16 o 
   4   3   4        8.00       12.36      1.46 o 
   5   3   4     1271.48     1246.43     13.26 o 
   6   3   4       89.27       91.05      3.32 o 
   7   3   4      518.69      532.62     11.75 o 
 -10   4   4       80.28       69.91      3.97 o 
  -9   4   4       23.35       33.10      2.26 o 
  -8   4   4      338.83      336.39      4.61 o 
  -7   4   4      308.65      301.30      3.92 o 
  -6   4   4       29.16       29.68      1.34 o 
  -5   4   4        4.96        3.29      0.73 o 
  -4   4   4      364.48      403.12      3.75 o 
  -3   4   4        0.34        0.00      0.53 o 
  -2   4   4      188.69      189.60      2.16 o 
  -1   4   4     2514.76     2717.98     19.97 o 
   0   4   4      590.04      683.35      4.92 o 
   1   4   4      344.25      354.50      3.51 o 
   2   4   4        1.27        2.73      0.72 o 
   3   4   4     1581.87     1523.23     13.37 o 
   4   4   4       81.50       79.31      2.81 o 
   5   4   4       75.54       78.50      3.30 o 
   6   4   4      118.96      121.97      4.22 o 
  -9   5   4      525.35      533.89      7.47 o 
  -8   5   4        0.53        0.29      1.08 o 
  -7   5   4     1683.83     1652.76     13.04 o 
  -6   5   4        1.98       20.29      1.66 o 
  -5   5   4     5715.28     5749.71     38.63 o 
  -4   5   4      606.63      612.83      5.22 o 
  -3   5   4     7976.81     8125.65     44.61 o 
  -2   5   4        0.29        3.05      0.44 o 
  -1   5   4     4679.01     4710.88     33.91 o 
   0   5   4       57.68       87.10      1.58 o 
   1   5   4     2078.74     2130.29     17.10 o 
   2   5   4       10.95        9.47      0.96 o 
   3   5   4     1456.10     1377.36     12.42 o 
   4   5   4       42.21       37.42      2.66 o 
   5   5   4     1194.95     1144.90     14.94 o 
   6   5   4       35.27       33.72      3.46 o 
  -9   6   4       24.16       26.64      1.98 o 
  -8   6   4      306.47      324.97      5.28 o 
  -7   6   4        8.02        6.23      1.11 o 
  -6   6   4     5095.96     4881.12     36.29 o 
  -5   6   4        5.13        6.98      1.04 o 
  -4   6   4     2645.42     2532.02     19.96 o 
  -3   6   4      280.31      286.73      3.29 o 
  -2   6   4     2146.15     2077.84     13.20 o 
  -1   6   4        0.62        0.00      0.72 o 
   0   6   4      768.35      783.22      6.63 o 
   1   6   4        6.71        9.12      1.14 o 
   2   6   4     2112.86     2062.61     17.37 o 
   3   6   4      166.30      146.79      3.64 o 
   4   6   4      909.29      887.22     15.58 o 
   5   6   4       36.76       35.68      2.95 o 
   6   6   4      449.45      452.58     16.68 o 
  -8   7   4       57.50       57.34      2.86 o 
  -7   7   4        0.11        1.44      1.49 o 
  -6   7   4      105.99      100.41      3.48 o 
  -5   7   4        0.78        1.49      1.06 o 
  -4   7   4        7.12        9.65      1.21 o 
  -3   7   4       11.54       12.01      1.08 o 
  -2   7   4      217.55      218.00      2.80 o 
  -1   7   4       23.07       24.36      1.40 o 
   0   7   4       97.25      107.86      2.13 o 
   1   7   4       55.32       49.54      1.99 o 
   2   7   4       22.79       24.99      1.82 o 
   3   7   4        0.08        0.83      1.19 o 
   4   7   4        0.19        0.00      1.37 o 
   5   7   4       13.03        9.85      2.41 o 
  -8   8   4      583.67      587.41     10.94 o 
  -7   8   4      171.48      159.35      5.63 o 
  -6   8   4     1278.46     1333.54     16.88 o 
  -5   8   4        0.16        0.76      1.11 o 
  -4   8   4      891.53      869.65      9.21 o 
  -3   8   4      158.40      161.64      2.90 o 
  -2   8   4      637.55      640.72      6.21 o 
  -1   8   4      229.70      227.59      3.06 o 
   0   8   4      304.47      341.85      5.86 o 
   1   8   4        0.43        0.59      0.94 o 
   2   8   4      768.95      777.31      8.71 o 
   3   8   4      190.35      181.08      4.07 o 
   4   8   4     1041.11     1040.20     12.26 o 
  -7   9   4      441.44      422.40      9.86 o 
  -6   9   4       52.65       64.31      3.92 o 
  -5   9   4     1693.36     1625.00     19.43 o 
  -4   9   4      153.72      147.34      6.10 o 
  -3   9   4     1565.55     1542.70     16.34 o 
  -2   9   4       13.35       10.52      1.37 o 
  -1   9   4      378.40      405.54      6.29 o 
   0   9   4        0.58        0.38      1.29 o 
   1   9   4      667.42      665.20     10.36 o 
   2   9   4       44.22       42.18      2.37 o 
   3   9   4      505.67      528.99      8.44 o 
  -6  10   4       59.62       60.50      4.31 o 
  -5  10   4        4.27        7.42      2.13 o 
  -4  10   4      193.63      188.71     10.43 o 
  -3  10   4      498.43      508.96      8.04 o 
  -2  10   4      100.54      103.55      5.64 o 
  -1  10   4      114.88      137.09      3.85 o 
   0  10   4      130.42      122.43      5.11 o 
   1  10   4      198.21      217.80      5.17 o 
   2  10   4      108.49      108.36      4.11 o 
  -4  11   4       39.48       43.28      3.24 o 
  -3  11   4      519.62      511.47      9.15 o 
  -2  11   4       12.37       15.62      2.13 o 
  -1  11   4      924.28      945.58     12.10 o 
   0  11   4        3.22        3.02      2.39 o 
   1  11   4      724.02      754.73     11.50 o 
 -11   1   5        7.84       11.44      2.39 o 
 -10   1   5     1226.57     1213.31     14.06 o 
  -9   1   5        0.95        0.90      1.31 o 
  -8   1   5     1849.98     1825.63     14.04 o 
  -7   1   5        0.02        0.00      0.59 o 
  -6   1   5    15273.63    15478.81     75.23 o 
  -5   1   5       71.92       83.23      1.52 o 
  -4   1   5     7530.63     7544.93     46.45 o 
  -3   1   5      770.72      752.40      6.97 o 
  -2   1   5     6334.33     6048.66     54.42 o 
  -1   1   5     2040.84     2092.77     15.85 o 
   0   1   5      310.82      226.19      2.66 o 
   1   1   5      503.45      525.38      5.36 o 
   2   1   5     1455.39     1417.47     11.03 o 
   3   1   5       71.42       72.24      2.04 o 
   4   1   5     1055.74     1098.65     12.61 o 
   5   1   5        7.32        7.58      1.81 o 
   6   1   5      344.61      311.59     13.38 o 
 -10   2   5       28.39       31.60      2.68 o 
  -9   2   5      187.67      196.83      4.34 o 
  -8   2   5       82.75       81.94      2.19 o 
  -7   2   5     3331.07     3441.78     22.33 o 
  -6   2   5       71.86       85.84      1.65 o 
  -5   2   5     1631.22     1707.00     10.75 o 
  -4   2   5      128.34      127.59      1.90 o 
  -3   2   5     7932.92     7670.13     43.05 o 
  -2   2   5      420.61      408.39      3.53 o 
  -1   2   5       21.81       41.69      0.99 o 
   0   2   5        0.17        0.36      0.41 o 
   1   2   5     1580.96     1503.90     11.32 o 
   2   2   5        4.61        3.73      0.80 o 
   3   2   5      901.74      908.48      7.93 o 
   4   2   5       80.99       74.23      2.53 o 
   5   2   5      855.17      853.19     11.11 o 
   6   2   5        3.05       10.57      2.06 o 
 -10   3   5       53.97       54.79      3.46 o 
  -9   3   5        2.25        2.02      1.23 o 
  -8   3   5      437.89      438.56      4.95 o 
  -7   3   5      460.91      462.54      4.45 o 
  -6   3   5       30.62       38.30      1.46 o 
  -5   3   5      334.89      358.82      3.03 o 
  -4   3   5       26.00       17.44      0.89 o 
  -3   3   5        2.27        0.05      0.60 o 
  -2   3   5       29.81       16.07      1.20 o 
  -1   3   5      174.62      194.13      2.18 o 
   0   3   5       98.57      113.23      1.86 o 
   1   3   5        5.53        9.36      0.86 o 
   2   3   5      265.28      275.02      4.05 o 
   3   3   5       85.07       80.20      2.58 o 
   4   3   5        0.51        0.00      1.27 o 
   5   3   5      360.91      383.96      7.12 o 
   6   3   5        7.91       11.99      1.94 o 
 -10   4   5        0.01        0.00      1.76 o 
  -9   4   5     1720.75     1708.90     16.02 o 
  -8   4   5      150.12      146.53      2.87 o 
  -7   4   5     3923.08     3812.71     24.84 o 
  -6   4   5       60.57       62.17      1.54 o 
  -5   4   5     3559.32     3465.93     20.83 o 
  -4   4   5      150.32      145.37      2.38 o 
  -3   4   5     4664.87     4582.07     26.02 o 
  -2   4   5       34.58       35.45      1.22 o 
  -1   4   5     1402.80     1225.02      8.29 o 
   0   4   5       60.46       89.75      1.51 o 
   1   4   5     3727.69     3669.26     25.63 o 
   2   4   5      284.83      288.46      4.27 o 
   3   4   5        7.84        9.71      1.73 o 
   4   4   5      330.90      311.54      5.54 o 
   5   4   5      879.91      841.55     11.59 o 
   6   4   5       44.96       42.13      2.99 o 
 -10   5   5      329.06      327.88      5.94 o 
  -9   5   5        4.49        4.74      1.44 o 
  -8   5   5      250.72      233.86      3.97 o 
  -7   5   5       28.21       25.29      1.42 o 
  -6   5   5      530.41      534.57      5.72 o 
  -5   5   5      204.56      209.87      5.92 o 
  -4   5   5     1316.56     1278.20      8.73 o 
  -3   5   5     2099.68     2148.17     13.62 o 
  -2   5   5     4402.82     4305.30     29.67 o 
  -1   5   5     1280.35     1334.32      9.89 o 
   0   5   5      560.09      541.18      4.51 o 
   1   5   5      799.75      804.75      7.85 o 
   2   5   5     1304.73     1277.23     11.77 o 
   3   5   5       59.39       57.48      2.41 o 
   4   5   5       70.70       70.96      3.10 o 
   5   5   5        7.44        5.90      2.21 o 
  -9   6   5      295.86      307.42      5.14 o 
  -8   6   5       21.69       15.06      1.59 o 
  -7   6   5      241.00      247.11      4.20 o 
  -6   6   5       60.00      109.14      4.02 o 
  -5   6   5       31.65       30.22      1.72 o 
  -4   6   5      713.61      724.85      7.04 o 
  -3   6   5     1818.96     1867.41     12.24 o 
  -2   6   5      138.60      146.85      2.64 o 
  -1   6   5     1683.06     1733.66     13.73 o 
   0   6   5     2300.33     2448.70     17.64 o 
   1   6   5     1380.49     1327.01     12.85 o 
   2   6   5       87.11       86.59      2.85 o 
   3   6   5      823.25      817.21     10.87 o 
   4   6   5      269.42      276.81      6.38 o 
   5   6   5       85.99       85.45      8.29 o 
  -9   7   5        1.23        1.27      1.56 o 
  -8   7   5      518.12      513.81      7.10 o 
  -7   7   5       53.82       52.34      2.39 o 
  -6   7   5      430.15      422.93      9.28 o 
  -5   7   5        0.01        0.06      1.00 o 
  -4   7   5      220.40      226.74      4.58 o 
  -3   7   5      477.63      499.40      5.92 o 
  -2   7   5     1152.35     1153.06     10.31 o 
  -1   7   5       15.22       12.99      1.17 o 
   0   7   5     2788.20     2814.47     22.08 o 
   1   7   5       39.77       41.08      2.04 o 
   2   7   5      804.73      816.66     11.43 o 
   3   7   5      112.21      125.52      5.59 o 
   4   7   5      334.68      348.04      7.87 o 
  -8   8   5      104.59       96.58      4.73 o 
  -7   8   5        1.51        0.28      1.38 o 
  -6   8   5        0.17       18.67      2.32 o 
  -5   8   5      141.33      141.08      3.50 o 
  -4   8   5      411.63      376.94      5.23 o 
  -3   8   5      370.83      379.92      5.06 o 
  -2   8   5        2.63        3.30      0.69 o 
  -1   8   5      131.22      122.38      2.87 o 
   0   8   5      148.62      137.31      3.16 o 
   1   8   5      530.34      513.88      6.55 o 
   2   8   5      109.30       95.39      3.00 o 
   3   8   5      131.96      136.29      3.75 o 
   4   8   5       18.16       14.70      2.32 o 
  -7   9   5       34.71       33.22      3.04 o 
  -6   9   5      576.34      581.96     10.07 o 
  -5   9   5       43.17       47.38      3.41 o 
  -4   9   5     1218.89     1259.02     13.46 o 
  -3   9   5        1.48        0.00      0.86 o 
  -2   9   5     2077.51     2053.79     18.84 o 
  -1   9   5       94.95      106.41      2.53 o 
   0   9   5      685.26      703.68      8.90 o 
   1   9   5        0.29        0.00      1.11 o 
   2   9   5      491.86      469.76      6.68 o 
   3   9   5        1.92        1.61      1.87 o 
  -6  10   5        6.35        7.49      2.26 o 
  -5  10   5     1236.95     1247.39     16.40 o 
  -4  10   5        3.40        2.60      1.52 o 
  -3  10   5     1023.64     1020.21     12.47 o 
  -2  10   5       19.51       21.42      1.83 o 
  -1  10   5     2029.15     1932.62     21.70 o 
   0  10   5        4.73        3.09      1.34 o 
   1  10   5      733.74      736.63      9.68 o 
   2  10   5      107.73      107.55      3.63 o 
  -4  11   5        0.66        0.33      1.62 o 
  -3  11   5      276.46      281.61      6.39 o 
  -2  11   5        6.74        8.12      1.71 o 
  -1  11   5       65.78       71.11      3.31 o 
   0  11   5       11.57       14.75      1.99 o 
 -11   0   6        4.94        4.46      2.84 o 
 -10   0   6     3086.53     3134.22     47.69 o 
  -9   0   6        4.18        0.00      3.25 o 
  -8   0   6     5844.96     6048.62     45.70 o 
  -7   0   6      344.74      353.23      4.60 o 
  -6   0   6     4326.23     4308.85     33.77 o 
  -5   0   6     2757.93     3057.63     23.63 o 
  -4   0   6    18310.22    17590.17    199.90 o 
  -3   0   6       89.69       82.06      2.97 o 
  -2   0   6    20009.08    18961.24    214.93 o 
  -1   0   6     1488.09     1608.27     21.46 o 
   0   0   6    20451.76    20320.18    338.80 o 
   1   0   6       94.96       85.09      2.95 o 
   2   0   6      405.30      405.19      8.30 o 
   3   0   6      132.72      147.35      5.06 o 
   4   0   6      359.82      355.40      8.78 o 
   5   0   6       10.41       11.28      3.95 o 
   6   0   6      414.73      388.63     15.58 o 
 -11   1   6      572.46      570.78     10.37 o 
 -10   1   6       14.32       15.05      2.52 o 
  -9   1   6      547.78      549.95      6.34 o 
  -8   1   6        0.10        0.00      0.81 o 
  -7   1   6     1549.00     1586.67     10.41 o 
  -5   1   6      506.28      521.75      4.75 o 
  -4   1   6     1938.31     2058.77     14.81 o 
  -3   1   6      564.61      504.24      4.44 o 
  -2   1   6     4532.26     4752.62     33.98 o 
  -1   1   6       43.65       36.61      1.46 o 
   0   1   6     1022.74     1177.66      8.86 o 
   1   1   6     1410.05     1516.81     11.89 o 
   2   1   6      862.84      864.51      7.86 o 
   3   1   6      103.57      112.21      2.83 o 
   4   1   6      711.43      681.74     10.92 o 
   5   1   6      223.48      222.96      6.13 o 
   6   1   6       17.84       24.22      3.62 o 
 -11   2   6        1.11        3.15      2.55 o 
 -10   2   6      266.26      279.06      7.18 o 
  -9   2   6       32.00       22.06      1.64 o 
  -8   2   6      270.36      264.10      4.20 o 
  -7   2   6      318.79      318.49      3.69 o 
  -6   2   6     1053.20     1003.35      8.34 o 
  -5   2   6     2082.92     2301.62     15.40 o 
  -4   2   6     2300.68     2318.15     14.82 o 
  -3   2   6       55.41       47.25      1.10 o 
  -2   2   6     2164.85     2218.42     14.38 o 
  -1   2   6      676.16      730.96      5.31 o 
   0   2   6     1905.37     1872.84     13.60 o 
   1   2   6        1.18        0.93      0.67 o 
   2   2   6     1467.99     1494.60     12.25 o 
   3   2   6        0.23        0.00      1.12 o 
   4   2   6     1126.87     1116.30     13.21 o 
   5   2   6       70.19       74.67      3.20 o 
 -11   3   6      525.06      560.48     11.25 o 
 -10   3   6        2.89        2.88      1.63 o 
  -9   3   6      952.49      966.53      8.79 o 
  -8   3   6        0.32        2.02      0.89 o 
  -7   3   6     4294.70     4134.36     25.06 o 
  -6   3   6      165.22      167.71      2.34 o 
  -5   3   6     1433.15     1317.36     10.37 o 
  -4   3   6      117.25      121.53      1.88 o 
  -3   3   6    13493.79    13567.39     81.82 o 
  -2   3   6      384.09      399.80      3.58 o 
  -1   3   6     4912.44     4741.68     27.68 o 
   0   3   6      133.21      133.68      2.08 o 
   1   3   6     5376.39     5157.98     35.23 o 
   2   3   6       81.72       81.01      2.46 o 
   3   3   6      284.58      264.44      4.89 o 
   4   3   6        0.27        0.00      1.41 o 
   5   3   6      929.07      925.35     13.90 o 
 -10   4   6       39.65       33.93      2.31 o 
  -9   4   6        6.43        8.00      1.42 o 
  -8   4   6       74.84       79.65      2.56 o 
  -7   4   6       54.88       56.11      1.71 o 
  -6   4   6      275.60      262.02      3.08 o 
  -5   4   6        5.92        9.28      1.09 o 
  -4   4   6      294.96      258.51      3.39 o 
  -3   4   6       33.65       29.93      0.98 o 
  -2   4   6        8.17       18.53      2.50 o 
  -1   4   6       74.60       79.96      1.73 o 
   0   4   6      569.96      528.16      4.86 o 
   1   4   6      336.18      334.37      4.46 o 
   2   4   6      163.48      152.52      3.55 o 
   3   4   6      324.41      299.92      5.35 o 
   4   4   6       34.81       28.08      2.39 o 
   5   4   6       61.02       58.12      3.24 o 
 -10   5   6       12.45       13.84      1.87 o 
  -9   5   6      433.96      455.92      6.63 o 
  -8   5   6        6.03        5.64      1.08 o 
  -7   5   6     3811.31     3778.81     24.66 o 
  -6   5   6       32.65       41.90      1.73 o 
  -5   5   6     5247.13     5243.96     33.90 o 
  -4   5   6      225.32      245.81      2.72 o 
  -3   5   6     6398.79     6478.13     37.14 o 
  -2   5   6       81.50       78.53      1.48 o 
  -1   5   6      708.69      781.54      6.69 o 
   0   5   6      829.57      857.75      7.83 o 
   1   5   6     1089.93     1104.75     10.27 o 
   2   5   6        4.27        3.69      1.15 o 
   3   5   6     1058.14     1051.58     13.43 o 
   4   5   6      184.84      167.86      4.90 o 
   5   5   6      184.95      189.86      6.86 o 
  -9   6   6        2.87        2.38      1.21 o 
  -8   6   6     2214.79     2154.76     17.74 o 
  -7   6   6        2.93        4.82      1.12 o 
  -6   6   6     4162.46     4061.20     27.49 o 
  -5   6   6       41.95       41.07      1.69 o 
  -4   6   6     2947.76     2937.61     19.42 o 
  -3   6   6        8.40        6.13      0.65 o 
  -2   6   6     1862.72     1851.23     14.69 o 
  -1   6   6        1.65        3.12      0.61 o 
   0   6   6      486.42      539.71      6.78 o 
   1   6   6      106.47      100.47      2.98 o 
   2   6   6      415.41      416.25      6.36 o 
   3   6   6        4.02        2.68      1.64 o 
   4   6   6      597.28      610.35     10.15 o 
  -9   7   6       28.59       31.05      3.18 o 
  -8   7   6       66.39       67.83      2.81 o 
  -7   7   6       17.98       18.00      1.62 o 
  -6   7   6       93.07       94.70      2.75 o 
  -5   7   6       16.63       15.80      1.34 o 
  -4   7   6     1007.15      977.82      8.61 o 
  -3   7   6        4.01        6.62      0.81 o 
  -2   7   6       34.78       34.07      1.67 o 
  -1   7   6      400.57      373.08      3.81 o 
   0   7   6      300.49      293.93      4.75 o 
   1   7   6       76.46       82.76      2.85 o 
   2   7   6        7.28        6.57      1.45 o 
   3   7   6       68.78       61.64      3.39 o 
   4   7   6      107.79      109.83      4.82 o 
  -8   8   6      479.47      498.77      7.10 o 
  -7   8   6        3.93        4.84      1.48 o 
  -6   8   6     1494.92     1467.11     14.04 o 
  -5   8   6       19.10       13.15      1.46 o 
  -4   8   6     2424.32     2344.79     18.43 o 
  -3   8   6       14.76       14.33      1.12 o 
  -2   8   6      666.90      677.81      9.52 o 
  -1   8   6       57.94       55.10      2.52 o 
   0   8   6     1145.49     1159.42     11.28 o 
   1   8   6       30.03       24.73      1.79 o 
   2   8   6     1045.56     1064.53     12.07 o 
   3   8   6        2.88        3.74      1.96 o 
  -7   9   6      833.03      860.20     10.53 o 
  -6   9   6       21.85       29.28      2.01 o 
  -5   9   6     1103.67     1094.40     10.58 o 
  -4   9   6       13.94       18.63      1.51 o 
  -3   9   6      975.51      967.90      9.34 o 
  -2   9   6        0.02        0.13      1.21 o 
  -1   9   6      535.68      552.89     11.77 o 
   0   9   6       10.79       14.11      1.58 o 
   1   9   6      316.19      323.07      5.37 o 
   2   9   6       24.89       22.80      2.11 o 
  -6  10   6      115.65      120.79      4.55 o 
  -5  10   6       19.42       22.82      2.19 o 
  -4  10   6        0.95        0.47      1.31 o 
  -3  10   6       28.29       27.03      2.00 o 
  -2  10   6       79.06       74.12      2.69 o 
  -1  10   6      323.08      335.90      6.64 o 
   0  10   6      193.04      217.37      4.30 o 
   1  10   6       72.17       76.83      3.04 o 
  -4  11   6       12.86        9.42      2.01 o 
  -3  11   6      485.37      478.79      7.80 o 
  -2  11   6        2.69        4.46      2.78 o 
 -11   1   7        9.00        9.16      2.39 o 
 -10   1   7      272.31      256.68      5.57 o 
  -9   1   7        0.33        0.92      1.12 o 
  -8   1   7     4784.15     4754.43     30.97 o 
  -7   1   7       34.40       33.33      1.52 o 
  -6   1   7     5528.96     5601.98     31.50 o 
  -5   1   7        0.29        0.74      0.51 o 
  -4   1   7    18538.02    18010.52    103.81 o 
  -3   1   7       49.38       63.66      1.75 o 
  -2   1   7     3718.34     3585.48     25.63 o 
  -1   1   7      284.17      300.28      3.34 o 
   0   1   7     5630.67     5550.10     35.27 o 
   1   1   7       11.62       16.22      1.07 o 
   2   1   7     1650.47     1638.17     13.90 o 
   3   1   7       50.37       50.10      2.50 o 
   4   1   7     1477.35     1512.57     19.80 o 
   5   1   7       21.62       29.60      3.74 o 
 -11   2   7      377.05      410.96      8.90 o 
 -10   2   7       37.84       40.80      2.25 o 
  -9   2   7       98.88      100.38      2.85 o 
  -8   2   7       39.00       42.14      1.93 o 
  -7   2   7     3743.02     3736.37     23.45 o 
  -6   2   7      181.23      215.66      2.82 o 
  -5   2   7     3798.49     3886.45     23.86 o 
  -4   2   7       12.77       12.03      0.90 o 
  -3   2   7     6835.22     6942.92     39.52 o 
  -2   2   7       51.51       47.98      1.22 o 
  -1   2   7     1021.23      930.73      6.64 o 
   0   2   7      218.37      212.12      3.10 o 
   1   2   7     1774.21     1723.01     14.46 o 
   2   2   7       73.52       79.92      2.44 o 
   3   2   7      904.26      954.62     13.24 o 
   4   2   7       16.79       18.22      3.22 o 
   5   2   7      348.13      375.37     10.73 o 
 -11   3   7      227.77      236.61      6.37 o 
 -10   3   7      315.12      321.58      4.71 o 
  -9   3   7        0.52        2.14      1.06 o 
  -8   3   7      301.52      295.47      4.05 o 
  -7   3   7     1331.32     1313.20      9.83 o 
  -6   3   7     1282.57     1270.63      8.91 o 
  -5   3   7      357.96      376.65      4.04 o 
  -4   3   7       61.37       52.98      1.40 o 
  -3   3   7      384.13      395.35      3.72 o 
  -2   3   7       89.42       78.77      1.78 o 
  -1   3   7      322.11      316.95      3.27 o 
   0   3   7     1415.06     1407.53     11.56 o 
   1   3   7       54.61       60.40      2.21 o 
   2   3   7       11.24        8.41      1.38 o 
   3   3   7      159.70      148.13      4.19 o 
   4   3   7       23.66       22.21      4.19 o 
   5   3   7       96.86       94.29      4.35 o 
 -10   4   7       46.08       54.75      2.51 o 
  -9   4   7     1744.23     1705.03     14.19 o 
  -8   4   7       23.40       26.09      1.43 o 
  -7   4   7     3496.50     3510.32     22.34 o 
  -6   4   7      400.21      446.65      4.63 o 
  -5   4   7     3085.70     3068.37     22.12 o 
  -4   4   7      277.01      292.21      4.01 o 
  -3   4   7     8181.64     7944.34     47.51 o 
  -2   4   7      624.79      629.58      5.44 o 
  -1   4   7     5862.30     5816.15     35.39 o 
   0   4   7      179.68      187.92      3.17 o 
   1   4   7     3604.57     3592.22     29.08 o 
   2   4   7        2.70        0.01      1.11 o 
   3   4   7     1323.94     1329.76     15.68 o 
   4   4   7       16.45       14.23      2.13 o 
 -10   5   7      311.96      318.06      6.09 o 
  -9   5   7        0.27        0.99      1.13 o 
  -8   5   7      423.36      421.51      4.85 o 
  -7   5   7        0.62        1.24      0.99 o 
  -6   5   7     1641.59     1687.99     12.22 o 
  -5   5   7       20.32       26.51      1.74 o 
  -4   5   7     3603.11     3689.40     23.53 o 
  -3   5   7        1.88        2.22      0.64 o 
  -2   5   7      722.39      731.76      5.85 o 
  -1   5   7      623.07      686.25      5.69 o 
   0   5   7     2342.03     2465.19     18.58 o 
   1   5   7        3.79        2.96      1.03 o 
   2   5   7        3.41        2.17      1.25 o 
   3   5   7      314.91      305.94      5.69 o 
   4   5   7      206.83      207.49      6.13 o 
 -10   6   7       95.57       98.38      3.14 o 
  -9   6   7      283.18      298.21      5.41 o 
  -8   6   7        0.11        0.00      1.12 o 
  -7   6   7      695.67      663.46      7.15 o 
  -6   6   7      112.47      184.19      3.48 o 
  -5   6   7     1388.89     1282.64     10.63 o 
  -4   6   7      411.48      411.81      4.76 o 
  -3   6   7      689.30      654.02      5.81 o 
  -2   6   7      521.76      547.14      6.73 o 
  -1   6   7     2120.52     2043.31     16.04 o 
   0   6   7     1694.16     1701.65     15.98 o 
   1   6   7      729.39      721.98     11.15 o 
   2   6   7      153.97      152.72      4.56 o 
   3   6   7      111.38      117.84      4.39 o 
   4   6   7        3.14        3.00      2.47 o 
  -9   7   7        0.12        0.00      1.44 o 
  -8   7   7      739.74      730.38      8.44 o 
  -7   7   7        1.45        0.34      1.09 o 
  -6   7   7       61.62       59.78      2.17 o 
  -5   7   7        5.40        5.97      1.06 o 
  -4   7   7     1586.73     1526.52     12.14 o 
  -3   7   7      133.01      135.59      2.91 o 
  -2   7   7     3259.22     3210.56     28.94 o 
  -1   7   7      137.13      128.05      4.45 o 
   0   7   7     3642.50     3605.27     29.97 o 
   1   7   7       90.17       92.54      3.28 o 
   2   7   7     1499.75     1511.22     18.57 o 
   3   7   7       24.81       20.37      2.69 o 
  -8   8   7       18.63       18.07      1.86 o 
  -7   8   7      115.71      121.84      3.27 o 
  -6   8   7        5.18       24.56      1.86 o 
  -5   8   7      258.55      252.86      3.98 o 
  -4   8   7       60.87       49.45      2.13 o 
  -3   8   7       84.32       82.07      2.50 o 
  -2   8   7       19.22       15.65      1.52 o 
  -1   8   7      903.91      874.70     12.53 o 
   0   8   7       71.02       70.54      2.70 o 
   1   8   7      411.14      421.22      7.00 o 
   2   8   7        1.46        0.33      1.44 o 
  -7   9   7       37.54       33.86      2.32 o 
  -6   9   7      519.10      545.22      7.63 o 
  -5   9   7       29.56       36.79      2.54 o 
  -4   9   7      500.83      543.74      6.63 o 
  -3   9   7      159.85      151.27      3.78 o 
  -2   9   7      373.52      391.05      5.97 o 
  -1   9   7       60.69       54.20      2.86 o 
   0   9   7      182.95      189.37      4.18 o 
   1   9   7      176.10      185.37      5.12 o 
  -6  10   7        1.10        2.02      1.36 o 
  -5  10   7      309.03      363.79      5.29 o 
  -4  10   7        1.19        0.36      1.07 o 
  -3  10   7     1197.93     1221.02     14.37 o 
  -2  10   7        4.74        3.77      1.77 o 
  -1  10   7      476.09      477.43      8.23 o 
   0  10   7       15.43       16.69      1.63 o 
 -11   0   8        6.70        8.87      5.17 o 
 -10   0   8     1252.45     1309.04     33.39 o 
  -9   0   8       32.37       28.12      2.27 o 
  -8   0   8     4596.82     4540.94     42.06 o 
  -7   0   8       51.12       46.70      1.93 o 
  -6   0   8     2998.53     2960.70     25.05 o 
  -5   0   8     1370.84     1380.98     14.50 o 
  -4   0   8    13155.58    13068.00    143.27 o 
  -3   0   8      489.69      434.86      8.55 o 
  -2   0   8     8472.40     8780.63     96.15 o 
  -1   0   8       20.77       28.96      2.09 o 
   0   0   8     7122.88     7444.35    101.43 o 
   1   0   8       23.65       18.11      2.06 o 
   2   0   8      886.23      914.80     15.68 o 
   3   0   8      184.60      184.34      6.51 o 
   4   0   8     1342.94     1255.65     32.09 o 
 -11   1   8      127.61      121.80      5.06 o 
 -10   1   8       28.70       30.19      2.26 o 
  -9   1   8      543.15      532.53      6.09 o 
  -8   1   8       29.18       37.10      1.65 o 
  -7   1   8      546.48      534.95      5.68 o 
  -6   1   8      761.89      898.58      7.04 o 
  -5   1   8     1152.69     1164.78     10.07 o 
  -4   1   8       77.59       78.96      1.99 o 
  -3   1   8      814.02      850.72      6.65 o 
  -2   1   8       40.40       49.58      1.52 o 
  -1   1   8     6734.86     6831.17     45.78 o 
   0   1   8       50.86       42.54      2.04 o 
   1   1   8      856.91      852.83      8.82 o 
   2   1   8        2.31        1.50      1.09 o 
   3   1   8       24.81       21.65      2.38 o 
   4   1   8        1.97        0.00      1.76 o 
 -11   2   8       48.95       50.96      2.68 o 
 -10   2   8       61.44       70.72      2.91 o 
  -9   2   8       29.93       26.29      1.81 o 
  -8   2   8      470.67      491.75      5.73 o 
  -7   2   8      104.11      108.79      2.26 o 
  -6   2   8       58.23       46.60      1.52 o 
  -5   2   8      361.37      382.97      4.14 o 
  -4   2   8     3062.16     3042.39     19.46 o 
  -3   2   8       34.12       40.19      1.20 o 
  -2   2   8     2054.10     1965.96     14.00 o 
  -1   2   8      191.85      210.20      2.96 o 
   0   2   8     4990.24     5108.26     37.16 o 
   1   2   8      173.15      175.06      4.19 o 
   2   2   8      946.80      952.74     11.94 o 
   3   2   8      139.49      135.84      6.23 o 
   4   2   8      569.93      602.68     15.43 o 
 -11   3   8      531.99      569.07      7.39 o 
 -10   3   8       18.41       16.04      1.56 o 
  -9   3   8      951.89      972.22      9.78 o 
  -8   3   8       16.77       16.40      2.23 o 
  -7   3   8     1289.43     1256.34      9.48 o 
  -6   3   8      168.02      179.19      3.38 o 
  -5   3   8     3273.79     3092.35     19.97 o 
  -4   3   8        4.23        7.02      0.78 o 
  -3   3   8     3910.52     3919.62     24.50 o 
  -2   3   8      214.55      220.03      2.96 o 
  -1   3   8     4447.79     4488.58     28.03 o 
   0   3   8        3.09        5.17      1.05 o 
   1   3   8     1840.55     1857.76     20.44 o 
   2   3   8       96.53      104.98      3.97 o 
   3   3   8     2530.25     2502.18     28.93 o 
   4   3   8      125.93      129.41      6.17 o 
 -11   4   8        1.01        1.51      1.46 o 
 -10   4   8       23.74       22.98      1.78 o 
  -9   4   8        7.29        4.59      1.20 o 
  -8   4   8      581.95      564.70      5.80 o 
  -7   4   8        6.90        3.45      1.01 o 
  -6   4   8      165.64      163.35      3.02 o 
  -5   4   8      123.25      144.93      4.07 o 
  -4   4   8      146.08      143.07      2.48 o 
  -3   4   8     1591.45     1621.41     12.17 o 
  -2   4   8      436.65      418.26      4.64 o 
  -1   4   8      483.84      453.70      4.87 o 
   0   4   8     1417.94     1395.99     20.08 o 
   1   4   8      451.56      442.30      6.64 o 
   2   4   8        0.32        0.02      1.28 o 
   3   4   8       49.29       42.03      2.95 o 
   4   4   8       18.17       14.31      2.67 o 
 -10   5   8        2.11        4.82      1.36 o 
  -9   5   8      532.79      535.62      6.59 o 
  -8   5   8        8.42        3.95      1.24 o 
  -7   5   8     1579.31     1576.16     12.48 o 
  -6   5   8       53.57       58.68      1.89 o 
  -5   5   8     3770.01     3802.91     27.24 o 
  -4   5   8       31.78       32.14      1.51 o 
  -3   5   8     2716.57     2660.59     17.56 o 
  -2   5   8       86.91       88.30      2.03 o 
  -1   5   8     1526.18     1552.00     12.82 o 
   0   5   8      395.23      396.08      5.66 o 
   1   5   8      982.59      958.29     11.10 o 
   2   5   8       54.91       47.25      2.55 o 
   3   5   8      576.18      597.60      9.43 o 
 -10   6   8      109.97      115.46      4.22 o 
  -9   6   8       16.10       16.72      1.80 o 
  -8   6   8     1206.56     1230.68     11.71 o 
  -7   6   8      126.14      116.32      2.86 o 
  -6   6   8      993.96     1005.39      9.17 o 
  -5   6   8        0.00        0.91      0.89 o 
  -4   6   8     4260.40     4254.01     30.18 o 
  -3   6   8        2.44        4.17      0.77 o 
  -2   6   8      569.87      584.20      5.58 o 
  -1   6   8       31.80       30.31      1.53 o 
   0   6   8      904.21      917.23     12.03 o 
   1   6   8       12.74        7.81      1.39 o 
   2   6   8      867.27      872.59     12.45 o 
   3   6   8       27.12       28.39      2.99 o 
  -9   7   8        8.00        7.21      1.72 o 
  -8   7   8      275.66      271.08      4.82 o 
  -7   7   8        1.57        1.18      1.10 o 
  -6   7   8       68.74       63.08      2.24 o 
  -5   7   8       55.43       44.26      2.30 o 
  -4   7   8      127.27      125.86      4.81 o 
  -3   7   8       13.04       14.09      0.88 o 
  -2   7   8       30.03       27.92      1.48 o 
  -1   7   8       62.46       75.10      3.08 o 
   0   7   8       24.78       25.46      2.12 o 
   1   7   8        7.84       15.60      1.96 o 
   2   7   8      189.16      186.01      5.69 o 
  -8   8   8      924.64      915.08      9.99 o 
  -7   8   8      416.19      415.38      5.96 o 
  -6   8   8     1788.27     1761.20     14.40 o 
  -5   8   8        2.70        3.67      1.06 o 
  -4   8   8      839.66      822.95      7.94 o 
  -3   8   8      166.81      161.55      3.56 o 
  -2   8   8      752.26      764.91      9.62 o 
  -1   8   8      120.98      107.94      3.46 o 
   0   8   8      557.92      593.73      8.62 o 
   1   8   8       42.49       42.92      2.79 o 
  -7   9   8      287.85      278.11      5.12 o 
  -6   9   8        0.17        6.33      1.31 o 
  -5   9   8     1176.59     1142.01     10.43 o 
  -4   9   8       79.33       80.35      2.28 o 
  -3   9   8      593.71      612.01      7.80 o 
  -2   9   8        3.65        3.74      1.50 o 
  -1   9   8      172.82      182.95      4.84 o 
   0   9   8       17.88       14.84      1.77 o 
  -6  10   8      200.34      207.33      4.40 o 
  -5  10   8       38.72       39.47      2.74 o 
  -4  10   8      170.37      163.45      4.72 o 
  -3  10   8       73.26       66.61      3.60 o 
  -2  10   8      325.87      343.25      7.63 o 
  -1  10   8      129.03      145.13      4.36 o 
 -11   1   9        2.70        3.98      2.13 o 
 -10   1   9       48.02       50.53      2.27 o 
  -9   1   9        1.12        0.86      1.05 o 
  -8   1   9     1202.17     1209.16     10.53 o 
  -7   1   9       44.82       46.00      1.55 o 
  -6   1   9     2332.69     2345.03     15.49 o 
  -5   1   9        1.34        1.94      0.59 o 
  -4   1   9     4826.92     4811.11     30.93 o 
  -3   1   9      122.43      122.62      2.18 o 
  -2   1   9     1651.61     1561.59     14.38 o 
  -1   1   9       18.97       23.48      1.63 o 
   0   1   9     2455.59     2407.77     21.35 o 
   1   1   9       48.97       53.53      2.61 o 
   2   1   9     1441.37     1482.17     17.72 o 
   3   1   9       22.88       31.44      2.96 o 
 -11   2   9       25.20       26.26      2.04 o 
 -10   2   9       11.44        9.40      1.50 o 
  -9   2   9      195.10      201.78      4.50 o 
  -8   2   9      153.12      143.39      2.91 o 
  -7   2   9       55.47       57.44      1.92 o 
  -6   2   9       15.94       17.37      1.11 o 
  -5   2   9     2216.32     2228.24     14.74 o 
  -4   2   9       40.42       43.92      1.45 o 
  -3   2   9      352.02      311.32      3.76 o 
  -2   2   9      276.22      263.43      3.62 o 
  -1   2   9     1525.84     1476.55     12.76 o 
   0   2   9      619.17      591.11      7.88 o 
   1   2   9     1081.39     1078.99     13.00 o 
   2   2   9       41.00       48.44      3.88 o 
   3   2   9     1581.69     1604.74     25.37 o 
 -11   3   9        0.33        4.16      1.34 o 
 -10   3   9      465.75      433.36      5.68 o 
  -9   3   9       17.25       10.98      1.35 o 
  -8   3   9     1350.80     1274.71     10.90 o 
  -7   3   9      302.03      302.02      4.07 o 
  -6   3   9      288.64      291.50      3.97 o 
  -5   3   9      389.97      427.20      4.68 o 
  -4   3   9       10.67       11.69      2.11 o 
  -3   3   9      453.37      427.39      5.59 o 
  -2   3   9      759.64      761.99      7.02 o 
  -1   3   9        0.31        0.91      0.82 o 
   0   3   9      152.30      155.50      3.49 o 
   1   3   9       75.86       74.51      2.90 o 
   2   3   9      181.10      180.62      5.63 o 
   3   3   9       36.04       36.90      3.89 o 
 -11   4   9      794.89      816.50      9.01 o 
 -10   4   9       17.58       16.05      1.62 o 
  -9   4   9     1673.39     1638.77     13.53 o 
  -8   4   9      195.66      188.87      3.54 o 
  -7   4   9     2616.83     2594.91     20.58 o 
  -6   4   9       25.32       30.83      1.68 o 
  -5   4   9     5899.99     5918.48     38.12 o 
  -4   4   9      352.57      345.42      4.21 o 
  -3   4   9     2437.22     2398.19     20.36 o 
  -2   4   9        0.29        2.48      0.88 o 
  -1   4   9     6507.09     6374.95     43.32 o 
   0   4   9      200.27      196.56      4.01 o 
   1   4   9      784.84      770.71      9.78 o 
   2   4   9        8.93       11.51      1.97 o 
   3   4   9      904.83      887.28     14.78 o 
 -10   5   9      319.03      298.34      4.78 o 
  -9   5   9        6.67       11.53      1.75 o 
  -8   5   9     1029.99      946.04      8.83 o 
  -7   5   9      238.64      228.27      3.81 o 
  -6   5   9      320.60      334.34      4.31 o 
  -5   5   9       75.06       78.95      3.75 o 
  -4   5   9     1576.90     1576.19     12.24 o 
  -3   5   9       34.66       32.49      1.48 o 
  -2   5   9     1268.01     1282.43     11.08 o 
  -1   5   9      175.95      159.17      3.15 o 
   0   5   9      577.34      570.07      9.12 o 
   1   5   9       95.00       85.44      3.19 o 
   2   5   9      476.43      466.49      7.49 o 
 -10   6   9        5.54        4.33      1.80 o 
  -9   6   9      381.84      393.00      7.36 o 
  -8   6   9       31.20       30.43      2.02 o 
  -7   6   9       61.19       68.67      2.47 o 
  -6   6   9       19.95       26.31      1.67 o 
  -5   6   9        2.46        2.27      0.88 o 
  -4   6   9      160.04      162.31      3.48 o 
  -3   6   9      413.30      408.21      4.57 o 
  -2   6   9      282.61      295.40      4.43 o 
  -1   6   9      379.31      382.03      5.14 o 
   0   6   9      147.03      152.60      3.62 o 
   1   6   9      320.82      330.99      5.94 o 
   2   6   9       48.74       44.30      3.38 o 
  -9   7   9        7.27        4.92      1.63 o 
  -8   7   9      252.05      272.44      5.09 o 
  -7   7   9        3.64        4.26      1.23 o 
  -6   7   9      482.22      502.40      6.07 o 
  -5   7   9       73.64       58.70      2.21 o 
  -4   7   9      672.61      711.67      7.26 o 
  -3   7   9      144.83      159.99      3.00 o 
  -2   7   9     1966.71     1962.49     18.30 o 
  -1   7   9       44.63       38.34      2.01 o 
   0   7   9     1645.35     1640.09     17.68 o 
   1   7   9        6.93        7.97      2.00 o 
  -8   8   9      124.50      110.72      3.72 o 
  -7   8   9        8.17       10.63      1.48 o 
  -6   8   9      118.95      118.46      3.33 o 
  -5   8   9       37.14       33.50      1.91 o 
  -4   8   9      558.39      502.65      6.74 o 
  -3   8   9      109.49      125.85      3.59 o 
  -2   8   9      186.79      179.24      4.26 o 
  -1   8   9      333.84      343.91      5.46 o 
   0   8   9      213.64      216.27      5.12 o 
  -7   9   9       70.13       64.54      3.41 o 
  -6   9   9      183.66      185.38      3.77 o 
  -5   9   9      200.78      198.73      4.66 o 
  -4   9   9      783.75      766.56      8.81 o 
  -3   9   9      347.24      322.16      7.00 o 
  -2   9   9      405.65      403.60      6.95 o 
  -1   9   9      883.22      862.50     10.41 o 
  -5  10   9     1136.39     1152.88     10.77 o 
  -4  10   9       44.25       41.43      3.74 o 
  -3  10   9      700.16      707.09     13.13 o 
 -11   0  10       61.79       59.09      5.32 o 
 -10   0  10     2068.44     2041.91     29.22 o 
  -9   0  10        2.35        2.75      1.65 o 
  -8   0  10     1178.22     1165.51     16.59 o 
  -7   0  10       47.94       57.52      2.92 o 
  -6   0  10      948.07      931.79     12.81 o 
  -5   0  10     1213.58     1204.46     15.39 o 
  -4   0  10       28.30       25.47      3.33 o 
  -3   0  10      308.11      312.68      6.14 o 
  -2   0  10     2250.88     2246.07     25.62 o 
  -1   0  10       91.28      124.10      4.08 o 
   0   0  10     1195.03     1206.92     18.97 o 
   1   0  10       78.49       92.90      5.30 o 
   2   0  10      719.99      696.40     12.46 o 
   3   0  10        8.58        9.36      3.95 o 
 -11   1  10      321.35      376.81      9.39 o 
 -10   1  10      201.14      170.06      3.89 o 
  -9   1  10     1276.49     1230.18     12.65 o 
  -8   1  10      671.03      673.97      6.88 o 
  -7   1  10      139.73      121.84      2.43 o 
  -6   1  10       98.13      119.38      2.15 o 
  -5   1  10        4.41       10.40      1.10 o 
  -4   1  10      580.36      587.12      7.16 o 
  -3   1  10      188.52      192.11      3.95 o 
  -2   1  10      188.00      184.26      3.73 o 
  -1   1  10       11.60       10.27      1.40 o 
   0   1  10        5.28       11.94      1.78 o 
   1   1  10      119.49      102.91      4.75 o 
   2   1  10      149.06      147.27      6.16 o 
   3   1  10       99.41      101.87      4.37 o 
 -11   2  10       95.06       89.72      4.44 o 
 -10   2  10       73.79       92.38      3.12 o 
  -9   2  10       67.68       74.27      2.48 o 
  -8   2  10       16.19       22.47      1.72 o 
  -7   2  10      848.10      889.71      8.33 o 
  -6   2  10      350.15      345.81      4.18 o 
  -5   2  10     1389.17     1383.47     10.82 o 
  -4   2  10     1448.58     1405.07     11.51 o 
  -3   2  10      144.91      135.93      3.31 o 
  -2   2  10     1988.50     1995.01     16.45 o 
  -1   2  10       64.00       50.00      2.04 o 
   0   2  10      244.36      250.94      5.12 o 
   1   2  10        1.67        3.71      2.22 o 
   2   2  10      892.13      912.55     14.84 o 
   3   2  10        1.12        2.26      2.43 o 
 -11   3  10       72.97       70.97      2.63 o 
 -10   3  10      131.75      143.71      3.25 o 
  -9   3  10      710.96      708.80      7.43 o 
  -8   3  10      465.64      466.83      6.11 o 
  -7   3  10      120.57      129.63      3.01 o 
  -6   3  10       71.68       88.29      2.28 o 
  -5   3  10     2093.54     2133.55     19.92 o 
  -4   3  10      117.39      114.50      2.37 o 
  -3   3  10      609.57      582.24      5.95 o 
  -2   3  10       71.63       69.37      2.16 o 
  -1   3  10     4804.15     4716.37     40.74 o 
   0   3  10        9.98        9.51      1.46 o 
   1   3  10     1876.28     1847.80     22.32 o 
   2   3  10       14.40       13.24      2.82 o 
 -11   4  10       36.46       31.54      2.09 o 
 -10   4  10       69.77       68.71      2.53 o 
  -9   4  10       21.93       25.64      1.44 o 
  -8   4  10      344.85      357.63      5.00 o 
  -7   4  10      218.89      214.11      3.97 o 
  -6   4  10        5.27        6.79      1.03 o 
  -5   4  10     1289.51     1273.70     11.11 o 
  -4   4  10      110.59      108.63      2.54 o 
  -3   4  10     1061.69     1054.12      9.59 o 
  -2   4  10      635.06      636.26      6.87 o 
  -1   4  10     2040.93     2005.29     18.28 o 
   0   4  10       15.89       15.97      1.64 o 
   1   4  10      188.36      173.46      4.68 o 
   2   4  10       73.54       70.30      3.75 o 
 -10   5  10        0.07        0.00      1.40 o 
  -9   5  10      486.28      519.61      6.57 o 
  -8   5  10      298.45      291.55      4.57 o 
  -7   5  10      462.65      458.87      5.99 o 
  -6   5  10        6.60       10.11      1.33 o 
  -5   5  10     2151.84     2139.34     16.73 o 
  -4   5  10      140.38      144.98      2.92 o 
  -3   5  10      615.65      619.80      6.74 o 
  -2   5  10      394.99      404.30      7.57 o 
  -1   5  10      240.37      255.72      4.16 o 
   0   5  10      332.86      328.28      5.89 o 
   1   5  10      201.70      205.69      4.83 o 
   2   5  10       11.52        9.24      2.21 o 
 -10   6  10      215.63      225.34      5.61 o 
  -9   6  10        4.56        5.71      1.50 o 
  -8   6  10      409.06      400.43      5.83 o 
  -7   6  10      493.46      460.77      6.11 o 
  -6   6  10     1665.58     1616.92     13.52 o 
  -5   6  10      308.40      282.23      4.40 o 
  -4   6  10      701.27      686.16      7.44 o 
  -3   6  10       38.38       34.42      1.61 o 
  -2   6  10      450.70      458.95      6.08 o 
  -1   6  10       18.60       15.33      1.47 o 
   0   6  10      713.97      739.22      9.71 o 
   1   6  10        3.04        0.35      1.62 o 
  -9   7  10        4.45        2.05      1.47 o 
  -8   7  10        0.27        0.76      1.29 o 
  -7   7  10      231.93      234.38      4.37 o 
  -6   7  10      281.21      264.71      4.72 o 
  -5   7  10        0.13        3.27      1.12 o 
  -4   7  10       98.80       98.32      2.67 o 
  -3   7  10      113.09      110.21      2.98 o 
  -2   7  10      150.98      157.33      4.12 o 
  -1   7  10        0.31        0.00      1.14 o 
   0   7  10       47.91       42.38      2.84 o 
  -8   8  10      575.68      604.99      8.13 o 
  -7   8  10        9.37        9.13      1.73 o 
  -6   8  10     1005.76     1040.39     10.51 o 
  -5   8  10       59.72       61.45      2.42 o 
  -4   8  10      998.53     1024.58     11.36 o 
  -3   8  10       28.68       27.14      1.99 o 
  -2   8  10      796.35      862.57     14.09 o 
  -1   8  10      169.29      169.42      4.60 o 
  -7   9  10      658.18      657.77      8.44 o 
  -6   9  10       10.25       14.92      1.65 o 
  -5   9  10      892.76      913.31      9.50 o 
  -4   9  10        6.25        5.63      2.06 o 
  -3   9  10      464.31      464.05      8.96 o 
  -2   9  10       29.32       25.59      2.64 o 
 -11   1  11        0.05        1.40      1.73 o 
 -10   1  11     1085.42     1107.47     15.11 o 
  -9   1  11        3.82        3.93      1.41 o 
  -8   1  11      761.63      793.59      9.18 o 
  -7   1  11       53.05       51.02      3.02 o 
  -6   1  11     3998.06     4026.93     30.81 o 
  -5   1  11       62.55       60.71      2.36 o 
  -4   1  11      650.23      631.96      8.67 o 
  -3   1  11      140.03      151.51      3.50 o 
  -2   1  11     1589.05     1525.05     14.93 o 
  -1   1  11       15.82       18.39      1.94 o 
   0   1  11      362.61      348.09      7.27 o 
   1   1  11        2.94        2.84      1.74 o 
   2   1  11      815.71      825.77     12.41 o 
 -11   2  11      252.07      265.97      5.64 o 
 -10   2  11        3.04        4.06      1.43 o 
  -9   2  11      160.97      176.10      4.18 o 
  -8   2  11      214.45      210.33      4.06 o 
  -7   2  11      855.58      845.20      8.21 o 
  -6   2  11       75.30       62.57      1.99 o 
  -5   2  11     2439.69     2444.19     18.54 o 
  -4   2  11       53.28       54.37      1.85 o 
  -3   2  11      856.11      852.38      9.74 o 
  -2   2  11      458.60      410.04      6.22 o 
  -1   2  11     1335.96     1332.00     16.56 o 
   0   2  11        0.05        2.35      1.71 o 
   1   2  11      714.56      708.27     12.61 o 
   2   2  11        4.36        2.82      2.26 o 
 -11   3  11      168.64      168.57      3.91 o 
 -10   3  11       89.74       80.29      2.95 o 
  -9   3  11        8.57        9.07      1.30 o 
  -8   3  11      116.37      119.09      2.78 o 
  -7   3  11       18.84       18.40      1.39 o 
  -6   3  11       53.64       55.37      1.97 o 
  -5   3  11      357.02      348.96      4.43 o 
  -4   3  11       34.74       35.70      1.60 o 
  -3   3  11        6.34        8.19      1.17 o 
  -2   3  11       39.99       40.72      2.21 o 
  -1   3  11       59.61       47.39      2.41 o 
   0   3  11       10.98        7.81      1.74 o 
   1   3  11       18.49       15.40      2.60 o 
 -11   4  11      348.63      362.23      5.59 o 
 -10   4  11        1.71        1.80      1.02 o 
  -9   4  11     1846.48     1754.60     15.79 o 
  -8   4  11       96.78       93.43      3.13 o 
  -7   4  11      380.26      413.80      5.83 o 
  -6   4  11        0.22        0.01      0.85 o 
  -5   4  11      143.97      155.45      3.09 o 
  -4   4  11        0.66        1.12      0.96 o 
  -3   4  11      308.63      330.16      4.68 o 
  -2   4  11      137.11      125.15      3.33 o 
  -1   4  11       90.60       94.59      3.53 o 
   0   4  11       89.13       98.17      4.71 o 
   1   4  11      302.93      315.61      6.53 o 
 -10   5  11      142.45      144.64      4.29 o 
  -9   5  11       18.01       18.97      2.44 o 
  -8   5  11        8.29        5.42      1.28 o 
  -7   5  11       16.24       13.32      1.63 o 
  -6   5  11      224.79      223.62      4.22 o 
  -5   5  11       48.62       58.19      2.11 o 
  -4   5  11        3.24        2.42      0.96 o 
  -3   5  11      244.53      238.18      4.00 o 
  -2   5  11      174.65      170.78      3.83 o 
  -1   5  11       38.89       45.18      2.62 o 
   0   5  11        8.56        8.34      1.58 o 
   1   5  11       10.31        9.85      2.06 o 
 -10   6  11      251.15      242.99      6.62 o 
  -9   6  11      370.28      399.67      7.02 o 
  -8   6  11       37.52       36.30      2.18 o 
  -7   6  11      818.53      822.13      8.99 o 
  -6   6  11      213.74      228.59      4.59 o 
  -5   6  11      766.78      755.64      8.69 o 
  -4   6  11        0.08        0.76      0.97 o 
  -3   6  11     1169.43     1165.41     12.34 o 
  -2   6  11       14.15       13.00      1.55 o 
  -1   6  11      928.08      953.28     10.92 o 
   0   6  11       94.24      103.82      3.50 o 
  -9   7  11      117.40      131.69      3.88 o 
  -8   7  11     1136.14     1115.54     12.05 o 
  -7   7  11      283.20      294.42      5.00 o 
  -6   7  11      536.26      549.68      7.28 o 
  -5   7  11       51.11       51.56      2.76 o 
  -4   7  11      927.53      973.10     11.92 o 
  -3   7  11        4.11        4.47      1.40 o 
  -2   7  11     1618.59     1677.49     18.17 o 
  -1   7  11      254.61      223.25      5.36 o 
  -8   8  11        2.36        1.75      1.48 o 
  -7   8  11      158.97      171.19      3.97 o 
  -6   8  11       40.81       63.04      2.67 o 
  -5   8  11      173.80      177.08      3.88 o 
  -4   8  11        9.03        8.33      1.38 o 
  -3   8  11      350.20      365.38      6.68 o 
  -2   8  11       37.93       39.01      2.57 o 
  -6   9  11      428.74      449.11      6.61 o 
  -5   9  11        4.42        7.46      1.39 o 
  -4   9  11      258.59      256.99      7.29 o 
 -11   0  12       47.39       36.36      7.19 o 
 -10   0  12     3724.51     3860.73     58.79 o 
  -9   0  12       54.70       56.05      3.49 o 
  -8   0  12     1879.22     1956.42     24.15 o 
  -7   0  12      274.94      262.60      6.21 o 
  -6   0  12     1044.47     1065.69     16.68 o 
  -5   0  12       49.87       49.97      2.93 o 
  -4   0  12      992.27     1007.76     21.99 o 
  -3   0  12      253.10      235.18      9.24 o 
  -2   0  12     1621.75     1704.04     25.91 o 
  -1   0  12       57.94       45.72      3.72 o 
   0   0  12       19.20       28.93      3.49 o 
   1   0  12        0.49        0.07      2.33 o 
 -11   1  12      489.93      444.91     10.31 o 
 -10   1  12       30.39       35.72      3.20 o 
  -9   1  12      407.05      372.45      5.70 o 
  -8   1  12      187.50      186.00      3.79 o 
  -7   1  12       90.13      102.43      3.14 o 
  -6   1  12      110.15      167.07      3.84 o 
  -5   1  12       54.13       69.40      2.65 o 
  -4   1  12      110.00       93.12      2.99 o 
  -3   1  12        1.55       10.32      5.02 o 
  -2   1  12        9.43       12.76      1.62 o 
  -1   1  12      156.26      162.43      4.94 o 
   0   1  12        7.53        4.77      1.85 o 
   1   1  12      422.64      442.00     10.13 o 
 -11   2  12       13.13       13.00      2.31 o 
 -10   2  12      445.74      459.95     10.86 o 
  -9   2  12       28.75       21.53      1.95 o 
  -8   2  12       95.36       90.73      2.76 o 
  -7   2  12       75.86       70.50      2.55 o 
  -6   2  12     1548.83     1520.32     14.09 o 
  -5   2  12        1.79        8.56      1.41 o 
  -4   2  12      151.21      142.41      3.62 o 
  -3   2  12      195.85      193.88      4.26 o 
  -2   2  12      308.37      303.30      6.03 o 
  -1   2  12      182.88      147.80      4.83 o 
   0   2  12      363.51      368.33      8.72 o 
   1   2  12       34.91       32.87      4.77 o 
 -11   3  12      847.35      907.49      9.92 o 
 -10   3  12       23.24       24.04      1.75 o 
  -9   3  12     1541.26     1547.63     15.74 o 
  -8   3  12      147.71      144.21      3.55 o 
  -7   3  12     1542.97     1537.65     13.90 o 
  -6   3  12       68.12       71.83      2.40 o 
  -5   3  12      503.63      489.02      6.20 o 
  -4   3  12       48.38       53.71      2.13 o 
  -3   3  12     2236.22     2209.24     19.74 o 
  -2   3  12       20.90       26.16      2.53 o 
  -1   3  12      357.14      355.64      7.55 o 
   0   3  12       41.78       39.49      3.93 o 
   1   3  12      404.91      435.59     17.08 o 
 -11   4  12       52.64       41.66      2.86 o 
 -10   4  12      220.02      209.82      6.39 o 
  -9   4  12        2.79        2.68      1.53 o 
  -8   4  12       11.10       14.99      1.76 o 
  -7   4  12      308.68      315.65      4.80 o 
  -6   4  12       24.12       24.78      1.62 o 
  -5   4  12      207.75      199.52      3.67 o 
  -4   4  12       80.35       82.27      2.55 o 
  -3   4  12       14.24       17.09      1.70 o 
  -2   4  12        1.59        1.90      1.34 o 
  -1   4  12      136.73      136.41      4.70 o 
   0   4  12       45.64       55.74      4.98 o 
 -10   5  12        2.50        1.02      1.55 o 
  -9   5  12      275.83      284.41      5.10 o 
  -8   5  12       37.46       33.61      2.31 o 
  -7   5  12     2234.55     2193.79     19.31 o 
  -6   5  12      241.38      230.53      4.06 o 
  -5   5  12     1801.19     1798.05     15.09 o 
  -4   5  12      188.23      179.53      3.57 o 
  -3   5  12      746.38      769.75      8.87 o 
  -2   5  12        1.65        1.78      1.32 o 
  -1   5  12      319.80      303.35      5.92 o 
   0   5  12       74.92       83.80      3.95 o 
 -10   6  12      630.33      650.47     12.46 o 
  -9   6  12      144.43      147.66      3.88 o 
  -8   6  12      800.78      814.54      9.28 o 
  -7   6  12      246.84      240.07      5.00 o 
  -6   6  12     1956.74     1935.87     17.54 o 
  -5   6  12        5.76        6.62      1.29 o 
  -4   6  12      657.34      679.32      9.67 o 
  -3   6  12       17.90       17.83      1.74 o 
  -2   6  12     1125.76     1131.03     12.45 o 
  -1   6  12        0.38        0.00      1.54 o 
  -9   7  12       59.96       58.11      2.93 o 
  -8   7  12      330.27      334.22      5.81 o 
  -7   7  12        7.09        4.17      1.42 o 
  -6   7  12       54.55       75.06      2.86 o 
  -5   7  12        1.37        2.26      1.19 o 
  -4   7  12      328.24      350.30      6.15 o 
  -3   7  12        0.46        0.70      1.48 o 
  -2   7  12        0.39        0.20      1.61 o 
  -7   8  12       26.30       24.35      2.09 o 
  -6   8  12      945.56      966.20     10.85 o 
  -5   8  12       99.50       88.87      4.45 o 
  -4   8  12      896.01      905.90     11.67 o 
  -3   8  12       43.64       41.95      3.58 o 
 -11   1  13       21.44       18.03      2.73 o 
 -10   1  13     1142.48     1161.84     17.70 o 
  -9   1  13       62.00       67.29      2.69 o 
  -8   1  13     2377.48     2386.11     22.14 o 
  -7   1  13        1.74        2.71      1.23 o 
  -6   1  13     2968.20     2921.23     25.77 o 
  -5   1  13       62.20       60.46      2.70 o 
  -4   1  13     1665.88     1625.59     16.26 o 
  -3   1  13       15.57       18.19      1.88 o 
  -2   1  13     1002.76      992.42     17.59 o 
  -1   1  13       93.29       94.96      4.29 o 
   0   1  13      400.39      396.40      9.60 o 
 -11   2  13      632.48      649.38     10.13 o 
 -10   2  13        1.89        0.00      1.87 o 
  -9   2  13      463.95      466.62      7.92 o 
  -8   2  13       32.30       33.13      2.51 o 
  -7   2  13     2960.46     2911.41     26.25 o 
  -6   2  13       29.96       49.65      2.32 o 
  -5   2  13     1026.43     1056.25     13.04 o 
  -4   2  13       16.44       14.74      1.74 o 
  -3   2  13     1443.07     1434.34     15.04 o 
  -2   2  13        1.18        0.00      1.50 o 
  -1   2  13      102.48       91.43      4.71 o 
   0   2  13       62.44       66.75      4.89 o 
 -11   3  13       49.62       39.83      2.45 o 
 -10   3  13      499.53      454.72      6.92 o 
  -9   3  13        1.38        0.63      1.42 o 
  -8   3  13      178.88      169.58      3.90 o 
  -7   3  13      313.04      320.71      5.01 o 
  -6   3  13       31.49       37.43      2.42 o 
  -5   3  13      336.42      315.70      5.64 o 
  -4   3  13      153.06      155.53      4.31 o 
  -3   3  13       84.77       85.70      3.89 o 
  -2   3  13       62.58       72.86      4.84 o 
  -1   3  13        0.22        1.20      1.81 o 
   0   3  13      330.08      339.22     11.24 o 
 -10   4  13       25.55       32.19      2.38 o 
  -9   4  13     1261.36     1249.68     17.84 o 
  -8   4  13       72.90       76.76      3.67 o 
  -7   4  13     1985.73     1976.48     17.42 o 
  -6   4  13      269.58      268.80      4.78 o 
  -5   4  13      952.35      989.56     10.42 o 
  -4   4  13      134.20      137.53      3.93 o 
  -3   4  13     1607.00     1611.72     17.20 o 
  -2   4  13      147.15      166.10      5.33 o 
  -1   4  13      656.96      714.05     14.48 o 
 -10   5  13      810.39      809.29     10.12 o 
  -9   5  13        4.41        4.97      1.60 o 
  -8   5  13      494.45      508.72      7.65 o 
  -7   5  13       52.80       45.09      2.21 o 
  -6   5  13      712.08      715.27      8.00 o 
  -5   5  13      180.09      192.85      3.85 o 
  -4   5  13      316.35      320.96      5.12 o 
  -3   5  13       41.40       39.89      2.58 o 
  -2   5  13       13.13       14.12      4.36 o 
  -1   5  13      320.47      320.04      7.21 o 
  -9   6  13      357.13      343.93      8.58 o 
  -8   6  13      685.27      691.44      8.49 o 
  -7   6  13      130.10      132.95      3.92 o 
  -6   6  13       27.94       48.19      2.47 o 
  -5   6  13      172.84      170.07      4.78 o 
  -4   6  13      822.17      802.30     11.46 o 
  -3   6  13      148.76      160.86      6.50 o 
  -2   6  13      242.53      245.80      5.74 o 
  -8   7  13      273.74      287.56      6.15 o 
  -7   7  13       78.33       75.48      3.07 o 
  -6   7  13      322.95      321.72      5.64 o 
  -5   7  13        0.67        0.39      1.31 o 
  -4   7  13      675.94      713.48     11.92 o 
  -3   7  13       73.85       86.73      6.13 o 
 -11   0  14      227.15      240.03     11.32 o 
 -10   0  14     1734.51     1691.36     24.03 o 
  -9   0  14        1.29        1.98      1.79 o 
  -8   0  14     1138.18     1071.90     16.01 o 
  -7   0  14      230.08      225.79      6.18 o 
  -6   0  14     1293.83     1268.74     17.77 o 
  -5   0  14       96.10       88.81      4.13 o 
  -4   0  14      646.41      647.86     11.36 o 
  -3   0  14      289.93      328.05      7.81 o 
  -2   0  14       91.94      117.47      5.79 o 
  -1   0  14       18.93       16.86      3.22 o 
 -11   1  14      172.73      184.57      5.26 o 
 -10   1  14      127.78      117.60      4.58 o 
  -9   1  14      240.17      238.14      5.31 o 
  -8   1  14      569.90      548.41      8.59 o 
  -7   1  14       81.95       75.74      3.51 o 
  -6   1  14     1019.36     1025.64     11.91 o 
  -5   1  14        1.38        5.15      1.48 o 
  -4   1  14      267.29      258.00      5.30 o 
  -3   1  14      331.77      350.21      8.62 o 
  -2   1  14        6.12        6.99      2.08 o 
  -1   1  14      104.10      128.07      6.48 o 
 -11   2  14       54.24       42.21      3.11 o 
 -10   2  14      505.25      512.87     11.22 o 
  -9   2  14      133.43      120.04      4.17 o 
  -8   2  14     2177.89     2117.39     22.17 o 
  -7   2  14      322.01      302.12      7.63 o 
  -6   2  14     1101.44     1067.09     12.31 o 
  -5   2  14       98.76       87.94      3.32 o 
  -4   2  14     2509.83     2531.81     23.64 o 
  -3   2  14       22.04       27.60      3.08 o 
  -2   2  14      956.15      976.23     14.46 o 
  -1   2  14        3.15        0.00      2.34 o 
 -11   3  14     1650.91     1645.20     21.79 o 
 -10   3  14       87.92       84.53      5.01 o 
  -9   3  14     1165.79     1185.70     14.69 o 
  -8   3  14       70.84       64.30      3.27 o 
  -7   3  14     3315.66     3239.97     28.67 o 
  -6   3  14       39.22       41.00      2.53 o 
  -5   3  14     2404.86     2396.02     24.37 o 
  -4   3  14       30.74       33.06      2.64 o 
  -3   3  14     2066.69     2015.73     23.94 o 
  -2   3  14       42.91       39.16      3.57 o 
 -10   4  14      227.14      239.34      6.61 o 
  -9   4  14       61.67       65.56      3.46 o 
  -8   4  14      303.39      310.77      5.27 o 
  -7   4  14        2.08        2.20      1.47 o 
  -6   4  14       57.07       58.13      2.77 o 
  -5   4  14       20.47       21.83      1.81 o 
  -4   4  14      233.48      216.63      6.58 o 
  -3   4  14      135.20      138.91      5.52 o 
  -2   4  14      327.75      337.71      8.54 o 
  -9   5  14      714.42      726.50     11.21 o 
  -8   5  14        5.25        5.87      1.63 o 
  -7   5  14     1210.54     1240.53     11.94 o 
  -6   5  14       12.42       19.88      1.84 o 
  -5   5  14      525.90      551.61      9.89 o 
  -4   5  14      102.58       95.41      3.70 o 
  -3   5  14      484.94      501.58      8.62 o 
  -8   6  14     1009.81     1057.49     14.91 o 
  -7   6  14        3.37        3.05      1.64 o 
  -6   6  14      666.24      710.76      8.61 o 
  -5   6  14       68.11       64.85      2.65 o 
  -4   6  14      843.01      886.29     10.78 o 
  -6   7  14        1.69        4.17      1.57 o 
 -11   1  15        2.50        0.00      1.93 o 
 -10   1  15      428.33      415.68     10.34 o 
  -9   1  15       27.17       28.05      2.42 o 
  -8   1  15     1948.66     1900.00     19.15 o 
  -7   1  15       11.94       13.93      1.95 o 
  -6   1  15     1258.12     1242.81     14.01 o 
  -5   1  15        2.28        2.62      1.53 o 
  -4   1  15     2103.68     2113.89     20.90 o 
  -3   1  15       11.82        9.92      2.11 o 
  -2   1  15      465.89      430.69     12.97 o 
 -10   2  15        9.84       10.00      2.09 o 
  -9   2  15      600.39      587.33      9.52 o 
  -8   2  15        0.79        1.34      1.55 o 
  -7   2  15     1214.72     1171.16     15.81 o 
  -6   2  15        2.61        7.96      1.82 o 
  -5   2  15     1312.68     1312.94     21.97 o 
  -4   2  15       94.90       88.33      5.06 o 
  -3   2  15     1011.88      976.84     16.00 o 
 -10   3  15       62.20       54.58      5.04 o 
  -9   3  15      126.91      118.06      6.37 o 
  -8   3  15       31.43       33.16      2.73 o 
  -7   3  15      543.44      528.37      8.14 o 
  -6   3  15        6.71        4.46      1.73 o 
  -5   3  15       26.24       26.98      2.51 o 
  -4   3  15       20.80       23.73      2.81 o 
  -3   3  15       45.99       58.16      4.22 o 
 -10   4  15        6.74        3.83      2.91 o 
  -9   4  15      736.68      698.75     20.64 o 
  -8   4  15       31.99       29.60      2.47 o 
  -7   4  15     1099.52     1100.85     13.08 o 
  -6   4  15       90.76       93.29      3.66 o 
  -5   4  15     1281.31     1294.91     15.89 o 
  -4   4  15       11.35        8.27      3.41 o 
  -9   5  15        1.76        0.64      2.00 o 
  -8   5  15      309.29      312.45      9.74 o 
  -7   5  15      188.99      193.50      6.11 o 
  -6   5  15       93.92      100.91      3.31 o 
  -5   5  15       30.25       32.87      2.51 o 
  -4   5  15      205.41      201.91      9.32 o 
 -10   0  16      529.64      521.89     10.96 o 
  -9   0  16       22.24       23.97      3.04 o 
  -8   0  16     1686.32     1648.79     22.67 o 
  -7   0  16       13.22       10.63      2.74 o 
  -6   0  16      474.78      423.04     15.09 o 
  -5   0  16       40.36       45.02      4.85 o 
  -4   0  16     1190.69     1155.20     26.00 o 
 -10   1  16        0.08        0.00      1.72 o 
  -9   1  16      118.02      102.12      4.24 o 
  -8   1  16       34.52       36.34      2.68 o 
  -7   1  16      267.83      251.29      5.74 o 
  -6   1  16       26.71       33.31      2.59 o 
  -5   1  16      251.95      237.87      5.91 o 
  -4   1  16        1.99        1.58      2.13 o 
 -10   2  16      147.92      141.63      5.24 o 
  -9   2  16        4.94        5.82      2.07 o 
  -8   2  16      276.87      261.71      9.20 o 
  -7   2  16        5.57        5.37      1.87 o 
  -6   2  16      569.56      572.04      9.50 o 
  -5   2  16        1.39        0.47      2.04 o 
  -4   2  16      349.48      351.81     10.80 o 
  -9   3  16     1086.10     1091.57     15.53 o 
  -8   3  16        1.68        2.68      1.91 o 
  -7   3  16      638.90      650.78     11.05 o 
  -6   3  16      170.66      172.98      7.90 o 
  -5   3  16     1175.92     1173.72     22.75 o 
  -8   4  16       77.51       71.69      3.64 o 
  -7   4  16       11.20       14.90      2.27 o 
  -6   4  16        7.88        6.18      2.33 o 
  -9   1  17       15.47       14.97      2.79 o 
  -8   1  17      199.22      195.63      6.53 o 
  -7   1  17        8.06        8.59      2.16 o 
  -6   1  17      397.22      431.11      9.04 o 
  -8   2  17        2.58        2.32      3.21 o 
  -7   2  17      191.89      209.85      6.71 o 
                                                 
